# Supplementary material for: Data from the Indian drug regulator and from Clinical Trials Registry-India does not always match
Source: Front Med (Lausanne). 2024 Feb 15;11:1346208. doi: 10.3389/fmed.2024.1346208 (PMC10906088; doi:10.3389/fmed.2024.1346208)
Supplement: Supplementary file 4 [file Data_Sheet_4.xls]

## Sheet: Legend_covering note
Supplementary File S4. Comparing the titles of the trials in 304 CDSCO-issued letters and the corresponding records in CTRI
Sheet name	Description	Number of records
304_All CDSCO vs CTRI data	The starting set of 304 records	304
290 green	In manually comparing the titles of the pdfs and CTRI records, the identical cases, or those with synonyms	290
14 red	In manually comparing the titles of the pdfs and CTRI records, the non-matches	14

## Sheet: 304_All CDSCO vs CTRI data
Pdf_name	CTRI_Page_number	CTRI_no	Pdf_Title	CTRI_Scientific_title	Similarity_score	Pdf_Drug_name	CTRI_Drug_name	Pdf_Date	CTRI_Registration_date	Pdf_Composition	Pdf_Dosage	CTRI_Intervention	Pdf_Indication	CTRI_Indication	Pdf_Sites	CTRI_Sites_data
CT-02-2020.pdf .txt.csv	40501	CTRI/2020/03/023712 [Registered on: 02/03/2020] Trial Registered Prospectively	A multicentre follow-up study to assess the immunological persistence of anti-Vi IgG antibodies at 12, 24 and months post primary dose and to evaluate the immune response to a single booster dose of typhoid Vi conjugate vaccine administered at months post primary dose to 6 months to 45-year-old subjects in both treatment arms who participated in the BECT053 study.	a multicentre follow-up study to assess the immunological persistence of anti-vi igg antibodies at 12, 24 and 36 months post primary dose and to evaluate the immune response to a single booster dose of typhoid vi conjugate vaccine administered at 36 months post primary dose to 6 months to 45-year-old subjects in both treatment arms who participated in the bect053 study.	0.978495	Typhoid Vi Conjugate Vaccine, IP.	BioE’s Typhoid Conjugate Vaccine(Monovalent)- Single Human dose-0.5mL	4. New Delhi, 12-FEB-2020.	02/03/2020	: - Active ingredient: Typhoid Vi Polysaccharide (Citrobacter freundii sensu lato 3056) conjugated to16.7 µg – µg of CRM197, 25 μg - Inactive ingredients: Sodium dihydrogen phosphate dihydrate 0.475 mg, Disodium hydrogen phosphate anhydrous 1 mg, Sodium chloride 2.34 mg, 2-Phenoxyethanol (1.0 % w/v) 5 mg, Water for injection I.P. q.s.to 0.5mL.	Solution for injection for Intramuscular injection.	1. Dose: 0.5 mL single dose 2. Frequency: Single booster dose only 3. Route of administration: intramuscular injection 4. Total duration of therapy:772 days	For active immunization against infection caused by Salmonella typhi in infants, children, adolescents and adults aged ≥ 6 months to ≤ 45 years.	Preventive protection against Typhoid fever	: 1. Jay Kay Ion Hospital attached to S.M.S. Medical College, J.L.N. Marg, Jaipur -302004, Rajasthan. Ethics Committee details: Ethics Committee, S.M.S. College and attached Hospitals, Jaipur, First Floor, Dhanvatari OPD Block, S.M.S. Hospital, J.L.N. Marg, Jaipur -302004, Rajasthan. ECR/26/Inst/RJ/2013/RR-19. Name of Principal Investigator: Dr. Kapil Garg. 2. Sant Dnyaneshwar Medical Education &…	Site 1 : Father Muller Medical College & Hospital Department of Pediatrics, Ist floor,Father Muller Road, Kankanady, Mangaluru 575002Dakshina KannadaKARNATAKA. Name of principal investigator: Dr Pavan Hegde. Site 2 : Gandhi Medical College and Hospital Department of Pediatrics,Ist floor,Musheerabad-500003HyderabadTELANGANA. Name of principal investigator: Dr K Siva Ram Prasad. Site 3 : Guru Teg B…
98Pfizer.pdf .txt.csv	41040	CTRI/2020/03/023849 [Registered on: 09/03/2020] Trial Registered Prospectively	An Open-Label Study in Adolescent and Adult Severe (Coagulation Factor Activity <1%) Hemophilia A or B Patients With or Without Inhibitors Comparing Standard Treatment to PF-06741086 Prophylaxis.	an open-label study in adolescent and adult severe (coagulation factor activity less than 1%) hemophilia a or b patients with or without inhibitors comparing standard treatment to pf-06741086 prophylaxis	0.935961	PF-06741086 (marstacimab) Solution for Injection.	PF-06741086 (marstacimab; anti-TFPI)	4. of the document are New Delhi and the date is not mentioned.	09/03/2020	The composition of the new drug: - Active ingredient: PF-06741086 =150.0000 mg/ml In House Specification - Inactive ingredients: Water for injection q.s. U.S.P., E.P.,J.P., Disodium Edetate = 0.0500 mg/ml U.S.P., E.P., J.P., Sucrose=85.0000 mg/ml E.P., J.P., Polysorbate 80 =0.2000 mg/ml E.P.,J.P., L-Histidine Monohydrochloride = 2.6700 mg/ml E.P.,J.P., L-Histidine =1.1200 mg/ml. U.S.P., E.P.,J.P.	Solution for injection.	300 milligrams(mg) subcutaneous (sc) loading dose followed by 150 mg sq once weekly (qw). 300 mg sc qw is prescribed for participants who meet dose escalation criteria	Prophylaxis to prevent or reduce the frequency of bleeding episodes in individuals with hemophilia A or B (with or without inhibitors).	(1) ICD-10 Condition: D67||Hereditary factor IX deficiency, (2) ICD-10 Condition: D66||Hereditary factor VIII deficiency,	: - Nirmal Hospital Pvt. Ltd., Department of Pediatrics, Ring Road, Surat- 395002, Gujarat, India. Ethics committee details: Nirmal Hospital Private Limited Ethics Committee, Nirmal Hospital Pvt. Ltd., Ring Road, Near Centre Point, Surat-395002, Gujarat, India. ECR/390/Inst/GJ/2013/RR-19, ECR/390/Inst/GJ/2013/RR-16. Name of the investigator: Dr. Nirmalkumar Ganeshmal Choraria. - Sahyadri Clinical…	Site 1 : K J Somaiya Hospital and Research Center Somaiya Ayurvihar Complex, Eastern Express Hwy, Sion East, Mumbai - 400022MumbaiMAHARASHTRA. Name of principal investigator: Dr Savita Rangarajan. Site 2 : Nirmal Hospital Pvt Ltd Department of Pediatrics, Ring Road, Surat- 395002SuratGUJARAT. Name of principal investigator: Dr Nirmalkumar Ganeshmal Choraria. Site 3 : Sahyadri Super Specialty Hosp…
12PharmOlam.pdf .txt.csv	41083	CTRI/2020/05/025104 [Registered on: 11/05/2020] Trial Registered Prospectively	A Randomized double-blind placebo-controlled multicenter Phase 3 study of efficacy and safety of AR-301 as adjunct therapy to antibiotics in the treatment of Ventilator-Associated Pneumonia (VAP) caused by S. aureus.	a randomized double-blind placebo controlled multicenter phase 3 study of efficacy and safety of ar-301 as adjunct therapy to antibiotics in the treatment of ventilator associated pneumonia (vap) caused by s aureus	0.972477	AR-301 (tosatoxumab).	AR-301	4. Place: New Delhi, Date: not specified.	11/05/2020	AR-301=25.0000 mg/ml in House Specification Active.	Parenteral Preparations.	AR-301 (KBSA301, tosatoxumab), is a human immunoglobulin G1 (IgG1) monoclonal antibody (mAb) specific for alpha-toxin of S. aureus. Single intravenous infusion of 20 mg of AR-301/kg of body weight (measured or estimated), up to a maximum dose of 2,500 mg (corresponding to 125 kg body weight), to be administered in approximately two hours	Ventilator-Associated Pneumonia (VAP) caused by S. aureus.	(1) ICD-10 Condition: A490||Staphylococcal infection, unspecified site,	: - Grant Medical Foundation, Ruby Hall Clinic 40, Sassoon Road, Pune-411001, Maharashtra, India; Institutional Ethics Committee, Poona Medical Research Foundation, E4-C to E4F, 4th Floor, 5th Avenue Condominium, Dhole Patil Road, Pune-411 001, Maharashtra, India; ECR/24/Inst/MH/2013/RR-19; Dr. Prachee Sathe - Apollo Hospitals, Jubilee Hills, Hyderabad – 500096, Telangana State, India; Institutio…	Site 1 : Apollo Hospitals Apollo Research and Innovation, Auditorium building, 1st floor, Apollo Medical College, Jubilee HillsHyderabadTELANGANA. Name of principal investigator: Dr Sai Praveen. Site 2 : Dayanand Medical College and Hospital Unit Hero DMC Heart Institute, Tagore NagarLudhianaPUNJAB. Name of principal investigator: Dr Vivek Gupta. Site 3 : Dr.Yogesh Agrawal Consultant Pulmonologis…
01_Cadila_RUTI.pdf .txt.csv	41092	CTRI/2020/05/025421 [Registered on: 28/05/2020] Trial Registered Prospectively	Double-Blind, Randomized, Placebo-Controlled Phase IIb Clinical Trial to Investigate the Efficacy of RUTI® Therapeutic Vaccination as adjuvant of Tuberculosis chemotherapy.	double-blind, randomized, placebo-controlled, phase iib clinical trial to investigate the efficacy of ruti® therapeutic vaccination as adjuvant of tuberculosis chemotherapy	0.971264	Inactivated Therapeutic Tuberculosis Vaccine (RUTI® Vaccine).	RUTI vaccine	4. Place: New Delhi, Date: 20-JAN-2020.	28/05/2020	The composition of the new drug, differentiated in the form of a list into active and inactive ingredients if possible, is as follows: - Active ingredient: FCMtb (33.30 μg per vial of lyophilized powder, 83.30 μg/ml per vial of reconstituted suspension) - Inactive ingredients: Sucrose (20,000.00 μg per vial of lyophilized powder, 50,000.00 μg/ml per vial of reconstituted suspension), Soy lecithin…	Powder (Lyophilized).	A dose of 25 μg of of RUTI vaccine will be given at week 1 (Cohort A-DS TB Patients) or month 1 (Cohort B-MDR TB Patients) after starting standard TB treatment.	Treatment of Drug susceptible Tuberculosis and Multidrug Resistant Tuberculosis.	(1) ICD-10 Condition: A150||Tuberculosis of lung,	: - Clinical Trial Site 1: Name and Address: All India Institute of Medical Sciences, Ansari Nagar, New Delhi - 110 029. Ethics Committee details: Institutional Ethics committee, Room No 102, First floor, Old O.T. Block, AIIMS, Ansari Nagar, New Delhi 110029, ECR/547/Inst/DL/2014/RR-17. Name of Principal Investigator: Dr. Randeep Guleria. - Clinical Trial Site 2: Name and Address: Department of M…	Site 1 : Agartala Government Medical College Tripura 799006West TripuraTRIPURA. Name of principal investigator: Dr Tapan Majumdar. Site 2 : All India Institute of Medical Sciences Ansari Nagar, New Delhi-11002New DelhiDELHI. Name of principal investigator: Prof Dipendra K Mitra
CT-01-2020.pdf .txt.csv	41092	CTRI/2020/05/025421 [Registered on: 28/05/2020] Trial Registered Prospectively	Double-Blind, Randomized, Placebo-Controlled Phase IIb Clinical Trial to Investigate the Efficacy of RUTI® Therapeutic Vaccination as adjuvant of Tuberculosis chemotherapy.	double-blind, randomized, placebo-controlled, phase iib clinical trial to investigate the efficacy of ruti® therapeutic vaccination as adjuvant of tuberculosis chemotherapy	0.971264	Inactivated Therapeutic Tuberculosis Vaccine (RUTI® Vaccine).	RUTI vaccine	4. Place: New Delhi, Date: 20-JAN-2020.	28/05/2020	The composition of the new drug, differentiated in the form of a list into active and inactive ingredients if possible, is as follows: - Active Ingredient: FCMtb (33.30 μg per vial of lyophilized powder, 83.30 μg/ml per vial of reconstituted suspension) - Inactive Ingredients: Sucrose (20,000.00 μg per vial of lyophilized powder, 50,000.00 μg/ml per vial of reconstituted suspension), Soy lecithin…	Powder (Lyophilized).	A dose of 25 μg of of RUTI vaccine will be given at week 1 (Cohort A-DS TB Patients) or month 1 (Cohort B-MDR TB Patients) after starting standard TB treatment.	Treatment of Drug susceptible Tuberculosis and Multidrug Resistant Tuberculosis.	(1) ICD-10 Condition: A150||Tuberculosis of lung,	: - Clinical Trial Site 1: Name and Address: All India Institute of Medical Sciences, Ansari Nagar, New Delhi - 110 029. Ethics Committee Details: Institutional Ethics committee, Room No 102, First floor, Old O.T. Block, AIIMS, Ansari Nagar, New Delhi 110029, ECR/547/Inst/DL/2014/RR-17. Name of Principal Investigator: Dr. Randeep Guleria. - Clinical Trial Site 2: Name and Address: Department of M…	Site 1 : Agartala Government Medical College Tripura 799006West TripuraTRIPURA. Name of principal investigator: Dr Tapan Majumdar. Site 2 : All India Institute of Medical Sciences Ansari Nagar, New Delhi-11002New DelhiDELHI. Name of principal investigator: Prof Dipendra K Mitra
Sr. No. 37-Ct-04-20-Novo Nordisk.pdf .txt.csv	41125	CTRI/2020/08/027258 [Registered on: 20/08/2020] Trial Registered Prospectively	A dose-finding trial evaluating the effect and safety of once-weekly treatment of somapacitan compared to daily Norditropin® in children with short stature born small for gestational age with no catch-up growth by 2 years of age or older.	a dose-finding trial evaluating the effect and safety of once-weekly treatment of somapacitan compared to daily norditropin® in children with short stature born small for gestational age with no catch-up growth by 2 years of age or older	0.9875	Somapacitan.	somapacitan	4. Place: New Delhi, Date: Not mentioned.	20/08/2020	- Active ingredient: Somapacitan = 3.3000 mg/ml. - Inactive ingredients: Water for Injection = 1.0000 Volume U.S.P.,E.P., J.P., Sodium Hydroxide = 1.0000 q.s. U.S.P.,E.P.,J.P., Hydrogen Chloride =1.0000 q.s. U.S.P.,E.P.,J.P., Phenol = 4.0000 milligram mg/ml U.S.P.,E.P.,J.P., Polaxamer 188 = 1.0000 mg/ml U.S.P.,E.P.,J.P., Mannitol = 44.0000 mg/ml U.S.P.,E.P.,J.P., L-Histidine = 0.6800 mg/ml U.S.P.…	Dosage form: Injection.	Somapacitan injected under the skin once a week for a total of 52 weeks	Indications: Short Stature SGA.	(1) ICD-10 Condition: E20-E35||Disorders of other endocrine glands,	Details of clinical trial sites: - All India Institute of Medical Sciences, Ansari Nagar, New Delhi- 110029. Ethics committee details: Institute Ethics Committee, All India Institute of Medical Sciences, Room No 102, 1st Floor, Old O.T Block, Ansari Nagar, New Delhi, 110029. ECR number: ECR/538/Inst/DL/ 20I4/RR-17. Name of Investigator: Dr. Rajesh Khadgawat. - Jehangir Clinical Development Centre…	Site 1 : All India Institute of Medical Sciences Room No 303, Dept of Endocrinology & Metabolism, Biotechnology Block, Ansari Nagar, New Delhi- 110029, IndiaNew DelhiDELHI. Name of principal investigator: Dr Rajesh Khadgawat. Site 2 : Amrita Institute of Medical Sciences & Research Centre, Dept of Endocrinology and Diabetes, AIMS, Ponekkara. P.O,Kochi, Kerala-682041 KozhikodeKERALA. Name of princ…
Sr. No. 44 CT-11-20-Ethicare.pdf .txt.csv	41469	CTRI/2022/09/045136 [Registered on: 01/09/2022] Trial Registered Prospectively	A Randomised, Double-blind, Multicenter, Placebo-controlled, Parallel Study to Evaluate the Efficacy and Safety of Tranexamic Acid Mouthwash of Morningside Healthcare Limited, UK, to Reduce Bleeding in Subjects undergoing Tooth Extraction Who Are on Drugs Affecting Hemostasis	a randomised, double-blind, multicenter, placebo-controlled, parallel study to evaluate the efficacy and safety of tranexamic acid mouthwash of morningside healthcare limited, uk, to reduce bleeding in subjects undergoing tooth extraction who are on drugs affecting hemostasis.	0.992806	Tranexamic Acid	Tranexamic acid mouthwash 50 mg/ml.	4. Place: New Delhi, Date: Not mentioned	01/09/2022	Active Ingredients: Tranexamic Acid; Inactive Ingredients: Citric acid Anhydrous Ph. Eur, Sodium Methyl Para Hydroxybenzoate, Sodium Propyl Para Hydroxybenzoate, Menthol Crystals (Laevo), Propylene Glycol, Purified Water	Mouth Wash	Take 10 ml of solution in mouth for 2 mins and drain gently, 4 times in a day for 3 days including day of extraction.	To reduce bleeding in subjects undergoing tooth extraction who are on drugs affecting hemostasis	(1) ICD-10 Condition: K089||Disorder of teeth and supporting structures, unspecified,	1. Shalby Hospital, Opposite Karnavati Club, S.G. Highway, Ahmedabad-380015, Gujarat, India; Ethics Committee – Shalby Limited, Shalby Hospital, Opposite Karnavati Club, S.G. Highway, Ahmedabad-380015, Gujarat, India; ECR/711/Inst/GJ/2015/RR-18; Dr. Darshini V Shah 2. AMC Dental College and Hospital, Bhalakia Mill Compound, Khokhra, Ahmedabad - 380008, Gujarat, India; Institutional Ethics Committ…	Site 1 : All India Institute of Medical Sciences Department of Dentistry, C Block, Ground Floor, All India Institute of Medical Sciences, G E Road, Tathibandh, Raipur, Chattisgarh- 492099, IndiaRaipurCHHATTISGARH. Name of principal investigator: Dr Santhosh Rao. Site 2 : AMC Dental College and Hospital Oral and Maxillofacial Surgery Department,Oral Surgery division,Ground Floor,AMC Dental College…
Sr. No. 47 CT-20-20-Novartis.pdf .txt.csv	41681	CTRI/2020/08/027253 [Registered on: 19/08/2020] Trial Registered Prospectively	A Multicenter, Double-blind, Randomized Withdrawal extension study of subcutaneous secukinumab to demonstrate long-term efficacy, safety and tolerability in subjects with moderate to severe hidradenitis suppurativa.	a multicenter, double-blind, randomized withdrawal extension study of subcutaneous secukinumab to demonstrate long-term efficacy, safety and tolerability in subjects with moderate to severe hidradenitis suppurativa	0.97235	Secukinumab.	Secukinumab- 300mg- solution for injection, Subcutaneous use, every 2 weeks (q2w) and every 4 weeks (q4w)._x000D_ Duration- 4 years	4. New Delhi, and the date is not mentioned in the prompt.	19/08/2020	AIN457 (Secukinumab) = 300.0000 mg / 2 ml In House Specification Active.	Solution for injection in pre-filled syringe.	Solution for_x000D_ injection; Subcutaneous use; every 2 weeks (q2w) and every 4 weeks (q4w)._x000D_ Duration- 4 years	subjects with moderate to severe hidradenitis suppurativa.	(1) ICD-10 Condition: L732||Hidradenitis suppurativa,	: 1. Sujata Birla Hospital & Medical Research Center, Opposite to Bytco College, Nashik Pune Highway, Nashik road, Nashik 422101, Maharashtra, India. Ethics committee details: Yash Society’s Sujata Birla Hospital Ethics Committee, C/O Sujata Birla Hospital & Medical Research Center, Opposite to Bytco College, Nashik Pune Highway, Nashik road, Nashik 422101, Maharashtra, India. ECR/98/Inst/MH/2013…	Site 1 : Assured Care Plus Hospital 4th & 5th Floor, Star Plus Complex, Near Muktidham Temple, Nashik road, Nashik 422101,Maharashtra, IndiaNashikMAHARASHTRA. Name of principal investigator: Dr Suneel Vartak. Site 2 : K R Hospital, Attached Mysore Medical College and Research Institute Department of Dermatology, Irwin Road, Mysore-570001, Karnataka, IndiaMysoreKARNATAKA. Name of principal investi…
Sr. No. 15 CT-95-19-Eli Lilly.pdf .txt.csv	41957	CTRI/2020/04/024493 [Registered on: 07/04/2020] Trial Registered Prospectively	A Multicenter, Randomized, Open-label, Phase 3 Trial Comparing Selpercatinib to Physicians Choice of Cabozantinib or Vandetanib in Patients with Progressive, Advanced, Kinase Inhibitor Naïve, RET-Mutant Medullary Thyroid Cancer (LIBRETTO-531).	a multicenter, randomized, open-label, phase 3 trial comparing selpercatinib to physicians choice of cabozantinib or vandetanib in patients with progressive, advanced, kinase inhibitor naïve, ret-mutant medullary thyroid cancer (libretto-531)	0.987755	LY3527723 (LOXO-292).	Selpercatinib	4. The place of the document is New Delhi and the date is not mentioned.	07/04/2020	: - Active ingredient: LOXO 292 = 40.0000 milligram (mg) In House Specification. - Inactive ingredients: Silicon dioxide = 1.3000 milligram (mg) U.S.P., Microcrystalline cellulose = 91.7000 milligram (mg) U.S.P.	capsules.	Selpercatinib given orally Estimated at up to 30 Months from 12years and older.	Medullary Thyroid Cancer.	(1) ICD-10 Condition: E079||Disorder of thyroid, unspecified,	: - Deenanath Mangeshkar Hospitals and Research Centre, Department of Medical Oncology, Erandwane, Pune – 411004, Maharashtra, India. Ethics committee details: Institutional Ethics Committee - Lata Mangeshkar Medical Foundation's (lEC - LMMF), Deenanath Mangeshkar Hospitals and Research Centre, Erandwane, Pune - 411004, Maharashtra India. ECR/15/Inst/Maha/2013/RR-19. Name of the investigator: Dr.…	Site 1 : Apollo Gleneagles Hospitals 58, Canal Circular Road, Opposite Salt Lake Stadium, Phool Bagan, Kolkata, West Bengal 700054KolkataWEST BENGAL. Name of principal investigator: Dr Prabrajya Narayan Mohapatra. Site 2 : Deenanath Mangeshkar Hospitals and Research Centre Erandawane, Pune – 411004, Maharashtra IndiaPuneMAHARASHTRA. Name of principal investigator: Dr Chetan Deshmukh. Site 3 : Gra…
14 CT-95-19-Eli Lilly.pdf .txt.csv	41957	CTRI/2020/04/024493 [Registered on: 07/04/2020] Trial Registered Prospectively	A Multicenter, Randomized, Open-label, Phase 3 Trial Comparing Selpercatinib to Physicians Choice of Cabozantinib or Vandetanib in Patients with Progressive, Advanced, Kinase Inhibitor Naïve, RET-Mutant Medullary Thyroid Cancer (LIBRETTO-531).	a multicenter, randomized, open-label, phase 3 trial comparing selpercatinib to physicians choice of cabozantinib or vandetanib in patients with progressive, advanced, kinase inhibitor naïve, ret-mutant medullary thyroid cancer (libretto-531)	0.987755	LY3527723 (LOXO-292).	Selpercatinib	4. New Delhi, and the date is not mentioned.	07/04/2020	: - Active ingredient: LOXO 292 = 40.0000 milligram (mg) In House Specification Active - Inactive ingredients: Silicon dioxide = 1.3000 milligram (mg) U.S.P., Microcrystalline cellulose = 91.7000 milligram (mg) U.S.P. Inactive, Silicon dioxide = 2.7000 milligram (mg) U.S.P. inactive, Microcrystalline cellulose = 184.3000 milligram (mg) U.S.P. Inactive.	capsules.	Selpercatinib given orally Estimated at up to 30 Months from 12years and older.	Medullary Thyroid Cancer.	(1) ICD-10 Condition: E079||Disorder of thyroid, unspecified,	are : - Deenanath Mangeshkar Hospitals and Research Centre, Department of Medical Oncology, Erandwane, Pune – 411004, Maharashtra, India. Ethics committee details: Institutional Ethics Committee - Lata Mangeshkar Medical Foundation's (lEC - LMMF), Deenanath Mangeshkar Hospitals and Research Centre, Erandwane, Pune - 411004, Maharashtra India. ECR/15/Inst/Maha/2013/RR-19. Name of the investigator:…	Site 1 : Apollo Gleneagles Hospitals 58, Canal Circular Road, Opposite Salt Lake Stadium, Phool Bagan, Kolkata, West Bengal 700054KolkataWEST BENGAL. Name of principal investigator: Dr Prabrajya Narayan Mohapatra. Site 2 : Deenanath Mangeshkar Hospitals and Research Centre Erandawane, Pune – 411004, Maharashtra IndiaPuneMAHARASHTRA. Name of principal investigator: Dr Chetan Deshmukh. Site 3 : Gra…
Sr. No. 27 Ct-26-20-Novartis.pdf .txt.csv	42463	CTRI/2020/09/027638 [Registered on: 07/09/2020] Trial Registered Prospectively	A descriptive study of PIK3CA mutations in patients with HR+/Her2- advanced breast cancer.	“a descriptive study of pik3ca mutations in patients with hr+/her2-advanced breast cancer” (pik3ca registry study)	0.72807	There is no name of the drug mentioned in the document.		4. New Delhi, but the specific date is not mentioned.	07/09/2020	not applicable (NA).	not applicable (NA).		To describe the frequency of PIK3CA mutations in patients with HR+ and Her2- advanced breast cancer.	(1) ICD-10 Condition: R978||Other abnormal tumor markers,	: - Medica Superspeciality Hospital, , Mukundapur, E.M. Bypass, Kolkata-700099, with Ethics Committee details of Clinical Research Ethics Committee, Medica Superspeciality Hospital, , Mukundapur, E.M. Bypass, Kolkata-700099, and ECR number of ECR/202/Inst/WB/2013/RR-19, with the name of the investigator being Dr. Chanchal Goswami. - Health Care Global Enterprises Limited, HCG Towers, #8, P.Kaling…	Site 1 : Apollo Cancer Hospitals, Apollo Hospitals, Jubilee Hills, Hyderabad- 500096HyderabadTELANGANA. Name of principal investigator: Dr SVSS Prasad. Site 2 : HCG Cancer centre Sola Science City Road,Nr.Sola Bridge,S.G.Highway,Ahmedabad-380060,Gujarat IndiaAhmadabadGUJARAT. Name of principal investigator: Dr Mansi Shah. Site 3 : Health Care Global Enterprises Limited HCG Towers, #8, P. Kalinga …
8Doctors Withput Borders.pdf .txt.csv	42519	CTRI/2020/07/026414 [Registered on: 07/07/2020] Trial Registered Prospectively	endTB (Evaluating Newly approved Drugs for multidrug-resistant TB).	endtb: evaluating newly approved drugs for multidrug-resistant tb	0.913043	Bedaquiline.	Experimental regimens will contain bedaquiline and/or delamanid and up to 4 companion drugs.	4. New Delhi, with no specific date mentioned.	07/07/2020	Bedaquiline =100.0000 milligram(mg) In House Specification Active.	Tablets.	Multidrug treatment regimens for fluoroquinolone-susceptible, rifampin-resistant tuberculosis. Experimental regimens will contain bedaquiline and/or delamanid and up to 4 companion drugs and will be delivered for 39 weeks.	Tuberculosis.	(1) ICD-10 Condition: A150||Tuberculosis of lung,	: - Aundh Chest Hospital, Sangavi Phata, Aundh Camp, Pune, with the Ethics Committee details of Institutional Ethics Committee, National AIDS Research Institute, Pune, ECR number not provided, and the name of the investigator as Dr. Sandip Patil. - Sarvodaya Hospital, Ghatkopar, Mumbai, with the Ethics Committee details of Institutional Ethics Committee, The Foundation for Medical Research, Mumba…	Site 1 : Aundh Chest Hospital Pune Aundh Camp, New Sangavi, PunePuneMAHARASHTRA. Name of principal investigator: Dr Sandip Patil. Site 2 : Sarvodaya Hospital Ghatkopar, MumbaiMumbaiMAHARASHTRA. Name of principal investigator: Dr Chetankumar Jain
Sr. No. 23 CT-01-20-JSS.pdf .txt.csv	42576	CTRI/2020/05/025367 [Registered on: 27/05/2020] Trial Registered Prospectively	Phase III Multicenter Open-Label Randomized Trial to Evaluate Efficacy and Safety of CPI-61(devimistat) in Combination with High Dose Cytarabine and Mitoxantrone (CHAM) Compared to High Dose Cytarabine and Mitoxantrone (HAM) in Older Patients (≥ 50 years) with Relapsed/Refractory Acute Myeloid Leukemia (AML).	phase iii multicenter open-label randomized trial to evaluate efficacy and safety of cpi-613® (devimistat) in combination with high dose cytarabine and mitoxantrone (cham) compared to high dose cytarabine and mitoxantrone (ham) in older patients (≥ 50 years) with relapsed/refractory acute myeloid leukemia (aml).	0.980831	CPI-613® (devimistat).	CPI-613® (Devimistat)	4. New Delhi, with no specific date mentioned in the prompt.	27/05/2020	water for injection as an inactive ingredient, triethanolamine (TEA) as an inactive ingredient, and CPI-613® (devimistat) as an active ingredient.	a concentrate solution for infusion.	Induction and Consolidation: CPI-613® (devimistat): 2,000 mg/m2 over 2 hours as a central line IV infusion): 5 doses, once a day (QD) Days 1 to 5_x000D_ High Dose Cytarabine: 1 g/m2 over 3 hours as a central line IV infusion: 5 doses, every 12 hours starting on day 3 through day 5._x000D_ Mitoxantrone: 6 mg/m2 over 15 minutes as a central line IV infusion: 3 doses, QD following the 1st, 3rd and 5…	for patients with Relapsed/Refractory Acute Myeloid Leukemia (AML).	(1) ICD-10 Condition: C92||Myeloid leukemia,	are : - Netaji Subhas Chandra Bose Cancer Hospital, 3081, Nayabad, New Garia, Kolkata-700094, West Bengal, India. Ethics committee details: N.S.C.B.C Research Institute (Netaji Subhas Chandra Bose Cancer Hospital), ECR/286/Inst/WB/2013/RR-19, Name of investigator: Dr. Asis Mukhopadhyay. - Sahyadri Super Speciality Hospital, Plot No. 30C, Erandwane, Karve Road, Pune-411004, Maharashtra, India. Eth…	Site 1 : AIIMS Hospital All India Institute of Medical Sciences Room No.10, Porta Cabin, 5th Floor, Teaching Block, Ansari Nagar, New Delhi – 110029, India New DelhiDELHI. Name of principal investigator: Dr Tulika Seth. Site 2 : Christian Medical College, Vellore Room no: 4, First floor, Department of Hematology, IDA Scudder Rd, Vellore – 632004, TAMIL NADU, India VelloreTAMIL NADU. Name of princ…
sr. No. 24 Ct-15-20-george Clinical.pdf .txt.csv	42626	CTRI/2020/09/027892 [Registered on: 18/09/2020] Trial Registered Prospectively	A Multicenter, Randomized, Double-Blind, Placebo-Controlled, Multiple Dose Study to Evaluate the Efficacy and Safety of VIS649 in Participants with Immunoglobulin A (IgA) Nephropathy	a multicenter, randomized, double-blind, placebo-controlled, multiple dose study to evaluate the efficacy and safety of vis649 in participants with immunoglobulin a (iga) nephropathy	0.98913	VIS649	VIS649	4. New Delhi, and the date is not specified.	18/09/2020	: - Active ingredient: Purity (SEC-HPLC) >=95.0000% - Inactive ingredient: Endotoxin <=0.2000 EU/mg - Individual Impurity CE-SDS Reduce 90.0000to100.0000%	a Liquid Solution	VSI649 2mg, 4mg, 8mg will be administered as IV to IgAN participants over the course of 12 months.	Immunoglobulin A (IgA) Nephropathy (IgAN)	(1) ICD-10 Condition: N29||Other disorders of kidney and ureter in diseases classified elsewhere,	Details of clinical trial sites: 1. Institute of Kidney Diseases and Research Center and Dr. H L Trivedi Institute of Transplantation Sciences (IKDRC-ITS), Civil Hospital Campus, Asarwa, Ahmedabad-380016, Gujarat, India, ECR/143/Inst/GJ/2013/RR-19, Dr. Vivek Kute 2. Sir Ganga Ram Hospital, Sir Ganga Ram Hospital Marg, Rajinder Nagar, New Delhi-110060, India, ECR/20/Inst/DL/2013/RR-19, Dr. Anil Ku…	Site 1 : Christian Medical College, Vellore Nephrology Department, Third Floor, Consultation Room, CMC, IDA Scudder Rd, Vellore, Tamil Nadu 632004VelloreTAMIL NADU. Name of principal investigator: Dr Suceena Alexander. Site 2 : Govt Medical College Kozhikode Department of Nephrology, Super speciality Block, Kozhikode, 673008KozhikodeKERALA. Name of principal investigator: Dr Sreelatha M. Site 3 :…
Sr. No. 45 Ct-19-20-PPD.pdf .txt.csv	42740	CTRI/2020/10/028718 [Registered on: 29/10/2020] Trial Registered Prospectively	A Multicenter, Double-Blind, Randomized, Placebo-Controlled Trial With an Open-Label Extension Phase of Perampanel as Adjunctive Treatment in Subjects at Least 2 Years of Age With Inadequately Controlled Seizures Associated With Lennox-Gastaut Syndrome.	a multicenter, double-blind, randomized, placebo-controlled trial with an open-label extension phase of perampanel as adjunctive treatment in subjects at least 2 years of age with inadequately controlled seizures associated with lennox-gastaut syndrome	0.980392	Perampanel.	Perampanel	4. The place of the document is New Delhi and the date is not specified.	29/10/2020	Perampanel = 2.0000 milligram (mg) Manufacturer Specification Active, Perampanel = 0.5000 mg/ml Manufacturer Specification Active.	tablets and oral suspension.	Single daily dose administration of perampanel given as multiple oral 2-mg tablets to give a dose of 2 mg/day to 8 mg/day (randomization phase) or up to 12 mg/day (Extension A and Extension B, except in Japan where the maximum dose remains as 8 mg/day).	inadequately controlled seizures associated with Lennox-Gastaut Syndrome.	(1) ICD-10 Condition: G408||Other epilepsy and recurrent seizures,	1. Jaslok Hospital & Research Centre, Peddar Road, Mumbai-400026 Ethics committee details: Ethics Committee, Jaslok Hospital & Research Centre, Peddar Road, Mumbai-400026 ECR number: ECR/294/lnst/MH/2013/RR-19 Name of investigator: Dr. Anaita Udwadia 2. Amrita Institute of Medical Sciences and Research Centre, AIMS Ponekkara P.O, Kochi- 682041 Ethics committee details: Institutional Ethics Commit…	Site 1 : Amrita Institute of Medical Sciences and Research Centre (AIMS) Division of Pediatric Neurology, Department of Neurology, Amrita Institute of Medical Sciences and Research Centre (AIMS), Ponekkara P.O, Kochi- 682 041ErnakulamKERALA. Name of principal investigator: Dr Vinayan Puthenveettil. Site 2 : Bharti Hospital, affiliated to Bharti Vidyapeeth Deemed to be University Medical College, …
CT-10-2020.pdf .txt.csv	42858	CTRI/2020/05/025013 [Registered on: 05/05/2020] Trial Registered Prospectively	Phase 2 Clinical Trial for the Evaluation of BCG as potential therapy for COVID-19.	phase 2 clinical trial for the evaluation of bcg as potential therapy for covid-i9	0.952941	Bacillus Calmette-Guerin Vaccine I.P. (Freeze Dried).	BCG plus STANDARD of CARE as suggested by DCGI	4. Place: New Delhi and the date is not explicitly stated in the prompt.	05/05/2020	: - Active ingredient: BCG (bacterial suspension), IP/BP/EP 2xto 8xCFU - Inactive ingredients: Sodium Glutamate, USP 7.5 mg; Diluent [Sodium Chloride Injection 0.9% w/v (1 ml)]; Sodium Chloride 9 mg/ml; Water for Injection I.P. q.s.	Freeze dried powder for Injection.	DOSE 0.1 ml_x000D_ ROUTE OF ADMINISTRATION Intradermal_x000D_ FREQUENCY Only once during the entire trial_x000D_ DURATION 1-2 min time required to inject subject. It is not continuous therapy.	For potential therapy for COVID-19.	(1) ICD-10 Condition: B972||Coronavirus as the cause of diseases classified elsewhere, (2) ICD-10 Condition: J709||Respiratory conditions due to unspecified external agent,	: - Clinical Trial Site 1: Name and Address: B. J. Govt. Medical College & Sassoon General Hospital, Jayprakash Narayan Road, Near Pune Railway Station, Pune 411001 Ethics Committee details: Institutional Ethics Committee, B. J. Govt. Medical College & Sassoon General Hospital, Jayprakash Narayan Road, Near Pune Railway Station, Pune 411001; ECR/280/Inst/Maha/2013/RR-19 Name of Principal Investig…	Site 1 : Sassoon General Hospital Jai Prakash Narayan Road, Near Pune Railway Station, Pune - 411001PuneMAHARASHTRA. Name of principal investigator: Dr Sonali Salvi
CT-24-2020.pdf .txt.csv	43004	CTRI/2020/04/024846 [Registered on: 24/04/2020] Trial Registered Prospectively	A clinical trial to evaluate the safety and efficacy of Mw in critically ill patients suffering from COVID 19 infection.	a clinical trial to evaluate the safety and efficacy of mycobacterium w in critically ill patients suffering from covid 19 infection	0.878788	Mycobacterium w (Heat Killed).	Suspension of heat killed (autoclaved)Mycobacterium w	4. New Delhi and 27.10.2020.	24/04/2020	: - Active ingredient: Mycobacterium w (Heat Killed) - 0.5 x Cells - Inactive ingredients: Sodium Chloride, I.P. - 0.9% w/v, Thiomersal I.P. - 0.01% w/v, Water for injection, I.P. q.s.	Suspension for injection.	0.3 ml (0.1 ml x 3 Inj.) of Mw intra-dermal for 3 consecutive days with Standard therapy of COVID-19	Improvement in organ dysfunction and reducing overall mortality associated with COVID-19 in critically ill patients.	(1) ICD-10 Condition: B972||Coronavirus as the cause of diseases classified elsewhere, (2) ICD-10 Condition: J00-J99||Diseases of the respiratory system,	: - Site 1: Post Graduate Institute of Medical Education and Research, Sector Chandigarh 1600(India). Ethics Committee details: Institutional Ethics committee, Post Graduate Institute of Medical Education and Research, Sector Chandigarh 1600(India). ECR number: ECR/25/Inst/CH/2013/RR-1. Name of Principal Investigator: Dr. Inderpaul Singh. - Site 2: Sundar Lal Hospital, Institute of Medical Scienc…	Site 1 : All India institute of Medical Science, Patna Department of Pulmonary Medicine Phulwarisharif Patna 810507. Bihar. India. PatnaBIHAR. Name of principal investigator: Dr Deependra Kumar Rai. Site 2 : All India Institute of Medical Science, Raipur Great Eastern Rd, AIIMS Campus, Tatibandh, Raipur, Chhattisgarh 492099RaipurCHHATTISGARH. Name of principal investigator: Dr Md Sabah Siddiqui. …
CT-07-2020.pdf .txt.csv	43004	CTRI/2020/04/024846 [Registered on: 24/04/2020] Trial Registered Prospectively	A clinical trial to evaluate the safety and efficacy of Mw in critically ill patients suffering from COVID 19 infection.	a clinical trial to evaluate the safety and efficacy of mycobacterium w in critically ill patients suffering from covid 19 infection	0.878788	Mycobacterium w (Heat Killed).	Suspension of heat killed (autoclaved)Mycobacterium w	4. Place: New Delhi and the date is not specified in the prompt.	24/04/2020	: - Active ingredient: Mycobacterium w (Heat Killed) - 0.5 x Cells - Inactive ingredients: Sodium Chloride, I.P. - 0.9% w/v, Thiomersal I.P. - 0.01% w/v, Water for injection, I.P. q.s.	Suspension for injection.	0.3 ml (0.1 ml x 3 Inj.) of Mw intra-dermal for 3 consecutive days with Standard therapy of COVID-19	Improvement in organ dysfunction and reducing overall mortality associated with COVID-19 in critically ill patients.	(1) ICD-10 Condition: B972||Coronavirus as the cause of diseases classified elsewhere, (2) ICD-10 Condition: J00-J99||Diseases of the respiratory system,	: - Clinical Trial Site 1: Post Graduate Institute of Medical Education and Research, Sector Chandigarh 1600(India) Ethics Committee details: Ethics committee, Post Graduate Institute of Medical Education and Research, Sector Chandigarh 1600(India) ECR number: ECR/25/Inst/CH/2013/RR-1 Name of Principal Investigator: Dr. Inderpaul Singh - Clinical Trial Site 2: All India Institute of Medical Scien…	Site 1 : All India institute of Medical Science, Patna Department of Pulmonary Medicine Phulwarisharif Patna 810507. Bihar. India. PatnaBIHAR. Name of principal investigator: Dr Deependra Kumar Rai. Site 2 : All India Institute of Medical Science, Raipur Great Eastern Rd, AIIMS Campus, Tatibandh, Raipur, Chhattisgarh 492099RaipurCHHATTISGARH. Name of principal investigator: Dr Md Sabah Siddiqui. …
CT-08-2020.pdf .txt.csv	43176	CTRI/2020/05/025277 [Registered on: 21/05/2020] Trial Registered Prospectively	A Randomized, Double-blind, Two arm, Placebo Controlled Clinical Trial to Evaluate the Efficacy and Safety of Mycobacterium w in preventing COVID-19 in subjects at risk of getting infected with COVID-19.	a randomized, double-blind, two arm, placebo controlled clinical trial to evaluate the efficacy and safety of mycobacterium w in preventing covid-19 in subjects at risk of getting infected with covid-19.	0.990244	Mycobacterium w (Heat Killed).	Suspension of heat killed (autoclaved)Mycobacterium w	4. Place: New Delhi and the date is not specified in the prompt.	21/05/2020	: - Active ingredient: Mycobacterium w (Heat Killed) - 0.5 x Cells - Inactive ingredients: Sodium Chloride, I.P. - 0.9% w/v, Thiomersal I.P. - 0.01% w/v, Water for injection, I.P. q.s.	Suspension for injection.	0.2 ml (0.1 ml x 2 Inj.) of intradermal Mw on day 0 and_x000D_ 0.1 ml of intradermal Mw on day 15	Preventing COVID-19 in subject at risk of getting infected with COVID-19.	(1) ICD-10 Condition: B972||Coronavirus as the cause of diseases classified elsewhere,	are : - Clinical Trial Site 1: Post Graduate Institute of Medical Education and Research, Sector Chandigarh 1600(India) Ethics Committee details: Ethics committee, Post Graduate Institute of Medical Education and Research, Sector Chandigarh 1600(India) ECR number: ECR/25/Inst/CH/2013/RR-1 Name of Principal Investigator: Dr. Inderpaul Singh - Clinical Trial Site 2: All India Institute of Medical S…	Site 1 : All India Institute Of Medical Sciences (AIIMS), NAGPUR Plot No 2, Sector 20, MIHAN, Nagpur- 441108NagpurMAHARASHTRA. Name of principal investigator: Dr Prashant P Joshi. Site 2 : All India Institute of Medical Sciences, Bhopal Saket Nagar, Bhopal Madhya Pradesh, India BhopalBhopalMADHYA PRADESH. Name of principal investigator: Dr Sarman Singh. Site 3 : All India Institute of Medical Sci…
CT-09-2020.pdf .txt.csv	43206	CTRI/2020/05/025271 [Registered on: 20/05/2020] Trial Registered Prospectively	A Randomized, Double-blind, Two arm, controlled clinical trial to compare the Efficacy and Safety of Mycobacterium w (Mw) administered along with standard of care versus Placebo administered along with standard of care, in adult, COVID 19 positive patients hospitalized but not critically ill.	a randomized, double-blind, two arm, controlled clinical trial to compare the efficacy and safety of mycobacterium w (mw) administered along with standard of care versus placebo administered along with standard of care, in adult, covid 19 positive patients hospitalized but not critically ill.	0.99322	Mycobacterium w (Heat Killed).	Suspension of heat killed (autoclaved)Mycobacterium w	4. Place: New Delhi and the date is not explicitly stated in the prompt.	20/05/2020	: - Active ingredient: Mycobacterium w (Heat Killed) - 0.5 x Cells - Inactive ingredients: Sodium Chloride, I.P. - 0.9% w/v, Thiomersal I.P. - 0.01% w/v, Water for injection, I.P. q.s.	Suspension for injection.	0.3 ml (0.1ml x 3 Injection) of intradermal Mw for 3 consecutive days with Standard therapy of COVID-19	To be used in adult COVID 19 positive patients hospitalized but not critically ill.	(1) ICD-10 Condition: B972||Coronavirus as the cause of diseases classified elsewhere,	: - Clinical Trial Site 1: Post Graduate Institute of Medical Education and Research, Sector Chandigarh 1600(India) Ethics Committee details: Ethics committee, Post Graduate Institute of Medical Education and Research, Sector Chandigarh 1600(India) ECR number: ECR/25/Inst/CH/2013/RR-1 Name of Principal Investigator: Dr. Inderpaul Singh - Clinical Trial Site 2: All India Institute of Medical Scien…	Site 1 : All lndia Institute of Medical Science, Delhi A Sri Aurobindo Marg, Ansari Nagar, Ansari Nagar East, New Delhi, Delhi 110029.New DelhiDELHI. Name of principal investigator: Dr Anant Mohan. Site 2 : AII India Institute of Medical Science, Raipur Great Eastern Rd, AIIMS Campus, Tatibandh, Raipur, Chhattisgarh 492099 Raipur CHHATTISGARHRaipurCHHATTISGARH. Name of principal investigator: Dr …
9Doctors without Borders.pdf .txt.csv	43443	CTRI/2020/06/025618 [Registered on: 04/06/2020] Trial Registered Prospectively	endTB-Q: Evaluating Newly Approved Drugs in Combination Regimens for Multidrug-Resistant TB with Fluoroquinolone Resistance (Q).	evaluating newly approved drugs in combination regimens for multidrug-resistant tb with fluoroquinolone resistance (q)	0.907692	Bedaquiline.	Experimental regimens will contain bedaquiline and delamanid and 2 companion drugs.	4. New Delhi, and the date is not specified in the prompt.	04/06/2020	Bedaquiline =100.0000 milligram (mg) In House Specification Active.	Tablets.	Multidrug treatment regimens for rifampin- and fluoroquinolone-resistant tuberculosis. Experimental regimens will contain bedaquiline and delamanid and 2 companion drugs and will be delivered for 24 or 39 weeks. experimental regimens are oral and weight based	Tuberculosis.	(1) ICD-10 Condition: A150||Tuberculosis of lung,	: - Aundh Chest Hospital, Sangavi Phata, Aundh Camp, Pune Ethics committee details: Institutional Ethics Committee, National AIDS Research Institute, Pune. ECR number: Not specified in the prompt. Name of investigator: Dr. Sandip Patil. - Sarvodaya Hospital, Ghatkopar Mumbai Ethics committee details: Institutional Ethics Committee, The Foundation for Medical Research Mumbai. ECR number: Not speci…	Site 1 : Aundh Chest Hospital Pune 3rd Floor, endTB clinical Trial Uni, Aundh Chest Hospital Aundh Camp, New Sangavi PunePuneMAHARASHTRA. Name of principal investigator: Dr Sandip Patil. Site 2 : Sarvodaya Hospital endTB Clinical Trial Unit, TB ward, 2nd floo, Sarvodaya Hospital, Ghatkopar,Mumbai WestMumbaiMAHARASHTRA. Name of principal investigator: Dr Chetankumar Jain
Aurigene.pdf .txt.csv	43518	CTRI/2020/07/026870 [Registered on: 29/07/2020] Trial Registered Prospectively	A Phase II bill I, Randomised, Double-blind, Placebo-controlled, Multi-centre, Study of CA-170 in Combination with Chemotherapy and Radiation in Patients with Unresectable Stage III or IVa Non-Squamous Non-Small Cell Lung Cancer (ASIAD-2).	a phase iib/iii, randomised, double-blind, placebo-controlled, multicentre, study of ca-170 in combination with chemotherapy and radiation in patients with unresectable stage iii or iva non-squamous non-small cell lung cancer (asiad-2)	0.958506	CA-170.	CA-170	4. New Delhi-11 0002, Dated: 16 MAR 2020.	29/07/2020	not explicitly stated in the prompt.	capsules.	Part 1: Combination of Chemoradiation (CTRT) with open label CA-170 (Dose escalation of CA-170); Dose to start from 100mg BID PO on first 6 patients and depending upon the acceptable PK parameters and DLT, dose could be changed to 200mg BID PO or 100mg QD PO._x000D_ _x000D_ Part 2: Combination of Chemoradiation with CA-170 versus Combination of Chemoradiation with Placebo, in randomised blinded f…	lung cancer.	(1) ICD-10 Condition: C349||Malignant neoplasm of unspecifiedpart of bronchus or lung,	: - Site 1: Dr. Deepam Pushpam, Department of Medical Oncology, Dr. BRA Institute Rotary Cancer Hospital, All India Institute of Medical Sciences, Ansari Nagar, New Delhi - 110029. Ethics Committee registration number: ECR/538/INSTlDLl2017/RR-17. - Site 2: Dr. Kumar Prabhash, Tata Memorial Hospital, 204, OPD 2nd Floor, HomiBhabha Block, Dr. Ernest Borges Road, Parel, Mumbai - 4000 Ethics Committe…	Site 1 : All India Institute of Medical Sciences, New Delhi Dr.BRA Institute Rotary Cancer Hospital, All India Institute of Medical Sciences, Room No.243, Department of Medical Oncology, Anasari Nagar, New Delhi-10029, India.New DelhiDELHI. Name of principal investigator: Dr Deepam Pushpam. Site 2 : Basavatarakam Indo American Cancer Hospital & Research Institute Road No 10, Banjara Hills, Hydera…
Sr. No. 20 CT-02-22-Sanofi-CTNOC & TL.pdf .txt.csv	43746	CTRI/2020/07/026641 [Registered on: 17/07/2020] Trial Registered Prospectively	: \ATLAS-PEDS: An open-label, multinational study of fitusiran prophylaxis in male pediatric subjects aged 1 to less than 12 years with hemophilia A or B\.,	atlas-peds: an open-label, multinational study of fitusiran prophylaxis in male pediatric subjects aged 1 to less than 12 years with hemophilia a or b	0.980392	: Fitusiran [equivalent to fitusiran sodium].,	Fitusiran	4. : New Delhi, date not specified.,	17/07/2020	: Fitusiran [equivalent to fitusiran sodium] = 80.0000 milligram (mg). The specification is \In House Specification Active\.,	: Vials/Pre Filled Syringes.,	Fitusiran solution for injection in Phosphate buffered saline (Subcutaneous use) supplied as a sterile solution. Dosages administered as per the weight of the participants	: For the treatment of hemophilia A or hemophilia B.,	(1) ICD-10 Condition: D66||Hereditary factor VIII deficiency,	" :", "- Sahyadri Super Specialty Hospital, Plot No. 30C, Erandwane, Karve Road, Pune - 411004, Maharashtra, India. Ethics committee details: ECR/493/Inst/MH/2013/RR-19. Name of investigator: Dr. Shashikant Janardan Apte.", "- K J Somaiya Hospital and Research Centre, Sathgen Lab, Somaiya Ayurvihar Complex, Eastern Express Highway, Sion East, Mumbai-400022, Maharashtra, India. Ethics committee de…	Site 1 : Christian Medical College Department of Haematology, Room No. 2, First Floor, Ida Scudder Road, Vellore 632004, Tamil Nadu, IndiaVelloreTAMIL NADU. Name of principal investigator: Dr Alok Srivastava. Site 2 : K. J. Somaiya Hospital and Research Centre Clinical Trial and Research Unit (CTRU) Sathgen Lab, College building, 02nd floor Somaiya Ayurvihar, Eastern Express Highway, Sion East, M…
Sr. No. 42 CT-29-20-Sanofi.pdf .txt.csv	43746	CTRI/2020/07/026641 [Registered on: 17/07/2020] Trial Registered Prospectively	ATLAS-PEDS: An open-label, multinational study of fitusiran prophylaxis in male pediatric subjects aged 1 to less than 12 years with hemophilia A or B.	atlas-peds: an open-label, multinational study of fitusiran prophylaxis in male pediatric subjects aged 1 to less than 12 years with hemophilia a or b	0.980392	Fitusiran.	Fitusiran	4. Place: New Delhi, Date: not explicitly stated in the prompt.	17/07/2020	Fitusiran =100.0000 mg/ml In House Specification Active.	Vials in Pre filled syringe.	Fitusiran solution for injection in Phosphate buffered saline (Subcutaneous use) supplied as a sterile solution. Dosages administered as per the weight of the participants	For the treatment of hemophilia A or hemophilia B.	(1) ICD-10 Condition: D66||Hereditary factor VIII deficiency,	Details of clinical trial sites: - Sahyadri Super Specialty Hospital, Plot No. 30C, Erandwane, Karve Road, Pune - 411004, Maharashtra, India. Ethics committee details: Institutional Ethics Committee Sahydari Clinical Research & Development Centre, A unit of Sahyadri Hospitals Limited, 33/34B, Makarand Bhave Path, Erandawane, Pune - 411004, Maharashtra, India. ECR/493/Inst/MH/2013/RR-19. Name of i…	Site 1 : Christian Medical College Department of Haematology, Room No. 2, First Floor, Ida Scudder Road, Vellore 632004, Tamil Nadu, IndiaVelloreTAMIL NADU. Name of principal investigator: Dr Alok Srivastava. Site 2 : K. J. Somaiya Hospital and Research Centre Clinical Trial and Research Unit (CTRU) Sathgen Lab, College building, 02nd floor Somaiya Ayurvihar, Eastern Express Highway, Sion East, M…
DrRajendra Achyut.pdf .txt.csv	44221	CTRI/2020/12/029967 [Registered on: 22/12/2020] Trial Registered Prospectively	Clinical effect of vaporized cannabinoids on breast cancer genetic expression patterns in the peri-operative period (CABREX Study).	clinical effect of vaporized cannabinoids on breast cancer genetic expression patterns in the peri-operative period	0.864662	Bedrocan - Cannabis flos.	Cannabinoid in vaporized Form	4. The document is dated March 16, 2020.	22/12/2020	a mixture of cannabinoid compounds, namely Delta-9 Tetrahydrocannabinol (THC) (6.3%), Cannabidiol (CBD) (8%), Cannabinol (1%), and Cannabigerol (2%), among many others.	powder, which is administered through vaporization.	A standardized dose of herbal cannabis, 200 mg as pre-packed by the manufacturer (Bedrocan), through vaporization with Volcano Medic vaporizer, the only instrument authorized for use of cannabis in this setting.	breast cancer.	(1) ICD-10 Condition: C509||Malignant neoplasm of breast of unspecified site,	are : 1. Name of Principal Investigator & Trial Site: Dr. Rajendra Achyut Badwe, Institutional Ethics Committee-II, Tata Memorial Hospital, Tata Memorial Centre, Dr. Ernest Borges Marg, Parel, Mumbai 4000 Main Building, 3rd Floor, Parel, Maharashtra, India. Ethics Committee Registration Number: ECR/414/Inst/MH/2013/RR-19 2. Name of Principal Investigator & Trial Site: Dr. Rajendra Achyut Badwe, I…	Site 1 : Tata Memorial Centre Room No MB201, Department of Surgery, Main Building OT Complex, Second floor, Tata Memorial Hospital Dr.Ernest Borges road Parel Mumbai 400012MumbaiMAHARASHTRA. Name of principal investigator: Dr Shalaka Joshi
2-Deoxy-D-Glucose (2-DG).pdf .txt.csv	44369	CTRI/2020/06/025664 [Registered on: 05/06/2020] Trial Registered Prospectively	A Randomized, Open Label, 2-Treatment Groups Clinical Trial Evaluating the Safety and Efficacy of 2-DeoxY-D-Glucose as an adjunctive therapy to standard of care, in comparison to standard of care alone, in the Acute Treatment of moderate to severe COVID -19 patients.	a randomized, open label, 2-treatment groups clinical trial evaluating the safety and efficacy of 2-deoxy-d-glucose as an adjunctive therapy to standard of care, in comparison to standard of care alone, in the acute treatment of moderate to severe covid -19 patients	0.988848	2-Deoxy-D-Glucose (2-DG).	2-Deoxy-D-Glucose Oral Powder	4. FDA Bhawan, Kotla Road, New Delhi-110002, dated 21st May 2020.	05/06/2020	2/5/10 gram (g) sachet, each sachet containing 2/5/10 gram (g) I.P. active Deoxy-D-Glucose (2-DG).	oral powders.	45 mg/kg Morning + 18 mg/kg Evening as long as SoC is being administered, but no longer than discharge or Day 28 (whichever is earlier)	the acute treatment of moderate to severe COVID-19 patients.	(1) ICD-10 Condition: B972||Coronavirus as the cause of diseases classified elsewhere,	: - Site 1: GSVM Medical College and Hospital, Swaroop Nagar Kanpur -208002, Uttar Pradesh, India. Investigator: Dr. Apurva Agarwal, MBBS, MD. Ethics Committee: Ethics Committee GSVM Medical College. ECR number: ECR1680/lnstlUP/2014/RR-17. - Site 2: MGM Medical College, N-6 CIDCO, Aurangabad-431003, Maharashtra, India. Investigator: Dr. Anand Nikalje, MD, MBBS. Ethics Committee: MGM Ethics Commit…	Site 1 : Aakash Healthcare Super Speciality Hospital Department of Respiratory and Sleep Medicine, Hospital Plot Rd Number 201, Sector-3 DwarkaNew DelhiDELHI. Name of principal investigator: Dr Akshay Budhraja. Site 2 : BGS Global Institute of Medical Sciences Professor and HOD, General Medicine, #67, BGS Health and Education City, Uttarhalli Road, Kengeri, Bengaluru – 560060BangaloreKARNATAKA. N…
Sr. No. 30 Ct-45-20-George Clincal.pdf .txt.csv	44387	CTRI/2020/08/027109 [Registered on: 13/08/2020] Trial Registered Prospectively	A multi-center, open-label, randomized parallel controlled evaluation on the efficacy and safety of BDB001 injection in the treatment of progressive severe COVID-19 in phase II.	a multi-center, open-label, randomized parallel controlled evaluation on the efficacy and safety of bdb-001 injection in the treatment of progressive severe covid-19 in phase ii	0.977654	BDB-001.	BDB-001	4. New Delhi and the date is not mentioned in the prompt.	13/08/2020	- Relative Binding Activity 70.0000 to130.0000 % In House Specification Active - Biological activity 70.0000 to150.0000 % In House Specification Active - Size Exclusion Chromatography (SEC) >96.0000 % In House Specification Inactive - Protein Content 9.0000 to11.0000mg/ml In House Specification Active	Injection.	Dosing plan: BDB-001 for infusion, 300 mg/person/time, intravenous injection, at days 1, 2, 3, 5,7,9,11, and 13,8 times in total (dosage and frequency of administration can be adjusted according to the progression of the disease)._x000D_ _x000D_ BDB-001 is a recombinant humanized anti-human C5a IgG4κ monoclonal antibody for injection, which contains a total of 1328 amino acids and is composed of …	Severe COVID-19.	(1) ICD-10 Condition: B972||Coronavirus as the cause of diseases classified elsewhere,	: - M S Ramaiah Medical College and Hospitals, M S Ramaiah Nagar, MSRIT Post, Bangalore-560054, Karnataka, India Ethics committee details: Ethics Committee, M S Ramaiah Medical College and Hospitals, M S Ramaiah Nagar, MSRIT Post, Bangalore-560054, Karnataka, India ECR number: ECR/215/Inst/KA/2013/RR-16 Name of investigator: Dr. T Anil Kumar - Sir Ganga Ram Hospital, Old Rajinder Nagar, New Delhi…	Site 1 : Gadag Institute of Medical Sciences SH 6, Malasamudra, 582103GadagKARNATAKA. Name of principal investigator: Dr Jagadeesh G. Site 2 : Government medical college and Hospital Room No. 47, Department of Medicine, Hanuman Nagar, Ajni Road, Medical chowk, Ajni Nagpur 440003NagpurMAHARASHTRA. Name of principal investigator: Dr Atul Rajkondawar. Site 3 : Marudhar Hospital A-93-99, Singh Bhoomi…
Sr. No. 46 Ct-37-20-Novartis.pdf .txt.csv	44407	CTRI/2020/09/027647 [Registered on: 08/09/2020] Trial Registered Prospectively	A 12-week phase randomized, double-blind, placebo controlled study to evaluate the efficacy and safety of once monthly subcutaneous erenumab 70 mg in adult chronic migraine patients.	a 12-week phase 3, randomized, double-blind, placebo controlled study to evaluate the efficacy and safety of once monthly subcutaneous erenumab 70 mg in adult chronic migraine patients	0.951872	AMG334 (Erenumab).	AMG334 70 mg/1 mL	4. New Delhi, and the date is not mentioned in the prompt.	08/09/2020	AMG334 = 70.0000 mg/ml in House Specification Active.	Solution for Injection in prefilled syringe.	Solution for injection, Subcutaneous Use,_x000D_ Double Blind supply; pre-filled_x000D_ syringe once in 4 weeks for 12 weeks	Chronic Migraine.	(1) ICD-10 Condition: G437||Chronic migraine without aura,	: - Vijan Hospital & Research Centre (Vijan Cardiac & Critical Care Centre), Dr. Vijan Hospital Marg, College Road, Nashik-422005, Maharashtra, India. Ethics committee details: Vijan Hospital Ethics Committee, ECR/406/Inst/MH/2013/RR-19, Name of investigator: Dr. Rahul Bhimrao. - Shree Mahant Indiresh Hospital, Patel nagar Dehradun-248001, Uttarakhand. Ethics committee details: Institutional Ethi…	Site 1 : Chopda Medicare & Research Centre Pvt.Ltd; Magnum Heart Institute, 3/5, Patil Lane no.1 Laxmi nagar,Near KBH Vidyalaya, Canada Corner, Nashik- 422005, MaharashtraNashikMAHARASHTRA. Name of principal investigator: Dr Amit Bhalchandra Yeole. Site 2 : GB Pant hospital Jawaharlal Nehru Marg New Delhi- 110002New DelhiDELHI. Name of principal investigator: Dr Debashish Chowdhury. Site 3 : Sanj…
CT-11-2020.pdf .txt.csv	44433	CTRI/2020/09/027594 [Registered on: 04/09/2020] Trial Registered Prospectively	\An Open-Label, Randomized, Active Controlled, Phase I Clinical Study to Assess the Safety and Tolerability of SII Yellow Fever Vaccine in healthy adults.\,	an open-label, randomized, active controlled, phase i clinical study to assess the safety and tolerability of sii yellow fever vaccine in healthy adults.	1	\Yellow Fever Vaccine (Live) I.P.\,	SII Yellow Fever Vaccine	4. \New Delhi\ and is not specified in the prompt.,	04/09/2020	:\nActive ingredient: Yellow Fever Virus (17D strain) live, attenuated) ≥1000.0000 IU\nInactive ingredients: Gelatin 2.5%, D- Sorbitol 5.0%, L-Histidine 0.21%, L-Alanine 0.10%, Tricine 0.30%, L-Arginine 1.60%, Lactalbumin hydrolysate 0.35%, Phosphate Buffered Saline q.s.,	\Lyophilized powder.\,	Live attenuated Yellow Fever Vaccine. _x000D_ _x000D_ The participants will_x000D_ receive a single dose of 0.5 ml of SII YF vaccine (by SC route) or SII_x000D_ YF vaccine (by IM route)	\Yellow Fever Vaccine (17D vaccine strain) is recommended for active immunization of persons 9 months of age and older for prevention of Yellow Fever.\,	Prevention of Yellow Fever	" :\n1. Name and Address of Clinical Trial Site: Syngene International Limited, Human Pharmacology Unit, Clinical Development Tower – 1, Semicon Park Electronics City Phase II Bangalore – 560 100, India.\nEthics Committee details: People Tree Hospitals Ethics Committee, People Tree Hospitals, 2, Tumkur Road, Goraguntepalya, Yeshwantpur, Bangalore-560022, India.\nECR number: ECR/1008/Inst/KA/2017\…	Site 1 : Syngene International Limited Human Pharmacology Unit, Syngene International Limited, Clinical Development, Tower I, Semicon Park, Electronic City Phase II, Hosur Road BangaloreKARNATAKA. Name of principal investigator: Dr Anil K
Sr. No. 31 CT-21-20-JSS Medical.pdf .txt.csv	44557	CTRI/2020/07/026721 [Registered on: 21/07/2020] Trial Registered Prospectively	A Phase 2 Study of the Hepcidin Mimetic PTG-300 in Patients with Phlebotomy-Requiring Polycythemia Vera.	a phase 2 study of the hepcidin mimetic ptg-300 in patients with phlebotomy- requiring polycythemia vera	0.95283	PTG-300.	PTG-300	4. Place: New Delhi, Date: not mentioned.	21/07/2020	- Active ingredient: PTG-300 = 20.0000 milligram (mg) Manufacturer Specification. - Inactive ingredients: Water for Injection, Glacial Acetic Acid, Sodium Acetate Trihydrate, Sodium Chloride.	Solution for injection.	Part 1 Dose Finding Phase: 28 weeks_x000D_ all subjects will receive PTG-300. _x000D_ _x000D_ Part 2 Blinded Randomized Withdrawal Phase: Up to 12 weeks, subjects are randomized 1:1 to continue PTG-300 or to receive identical appearing placebo._x000D_ _x000D_ Part 3 Open Label Extension: Up to 3 Years, all subjects will receive PTG-300.	Phlebotomy-Requiring Polycythemia Vera.	(1) ICD-10 Condition: D45||Polycythemia vera,	Details of clinical trial sites: - All India Institute of Medical Sciences (AIIMS) Rishikesh, Rishikesh, 249203, Uttarakhand, India. Ethics committee details: Institutional Ethics Committee, All India Institute of Medical Sciences (AIIMS) Rishikesh, Department of Physiology, Veerbhadra Marg, Rishikesh, Uttarakhand-249201. ECR/736/Inst/UK/2015/RR-16. Name of investigator: Dr. Uttam Kumar Nath. - H…	Site 1 : All India Institute of Medical Sciences Veerbhadra Road Shivaji Nagar, Near Barrage, Sturida Colony, Rishikesh, Uttarakhand-249203, IndiaDehradunUTTARANCHAL. Name of principal investigator: Dr Uttam Kumar Nath. Site 2 : Christian Medical College & Hospital Brown Rd, CMC Campus, Ludhiana, Punjab 141008LudhianaPUNJAB. Name of principal investigator: Dr Joseph John. Site 3 : Hemato-Oncology…
Sr. No. 76 CT-66-21-JSS.pdf .txt.csv	44557	CTRI/2020/07/026721 [Registered on: 21/07/2020] Trial Registered Prospectively	A Phase 2 Study of the Hepcidin Mimetic PTG-300 in Patients with Phlebotomy-Requiring Polycythemia Vera.	a phase 2 study of the hepcidin mimetic ptg-300 in patients with phlebotomy- requiring polycythemia vera	0.95283	PTG-300.	PTG-300	4. of the document are New Delhi and not mentioned for the date.	21/07/2020	PTG-300 = 20.0000 mg/ml In House Specification Active and PTG-300 = 40.0000 mg/ml In House Specification Active.	Solution for injection.	Part 1 Dose Finding Phase: 28 weeks_x000D_ all subjects will receive PTG-300. _x000D_ _x000D_ Part 2 Blinded Randomized Withdrawal Phase: Up to 12 weeks, subjects are randomized 1:1 to continue PTG-300 or to receive identical appearing placebo._x000D_ _x000D_ Part 3 Open Label Extension: Up to 3 Years, all subjects will receive PTG-300.	Phlebotomy-Requiring Polycythemia Vera.	(1) ICD-10 Condition: D45||Polycythemia vera,	Details of clinical trial sites: 1. All India Institute of Medical Sciences (AIIMS) Rishikesh, Rishikesh, 249203, Uttarakhand, India, Institutional Ethics Committee, All India Institute of Medical Sciences (AIIMS) Rishikesh, Department of Physiology, Veerbhadra Marg, Rishikesh, Uttarakhand-249201, ECR/736/Inst/UK/2015/RR-16, Dr. Uttam Kumar Nath. 2. Hemato Oncology Clinic Ahmedabad Pvt. Ltd. Ist …	Site 1 : All India Institute of Medical Sciences Veerbhadra Road Shivaji Nagar, Near Barrage, Sturida Colony, Rishikesh, Uttarakhand-249203, IndiaDehradunUTTARANCHAL. Name of principal investigator: Dr Uttam Kumar Nath. Site 2 : Christian Medical College & Hospital Brown Rd, CMC Campus, Ludhiana, Punjab 141008LudhianaPUNJAB. Name of principal investigator: Dr Joseph John. Site 3 : Hemato-Oncology…
Dacomitinib.pdf .txt.csv	44617	CTRI/2020/07/026825 [Registered on: 27/07/2020] Trial Registered Prospectively	A Phase IV, single arm study to evaluate the safety of dacomitinib for the first-line treatment of participants in India with metastatic non-small cell lung cancer with epidermal growth factor receptor (EGFR)-activating mutations.	single arm study to evaluate the safety of dacomitinib for the first-line treatment of participants in india with metastatic non-small cell lung cancer with epidermal growth factor receptor (egfr)-activating mutations	0.922414	Dacomitinib.	Dacomitinib (PF-00299804)	4. FDA Bhawan, Kotla Road, New Delhi-11 0002, dated 02 Jul 2070.	27/07/2020	Dacomitinib 15mg.	Tablet.	45 mg taken orally once a day at approximately the same time each day, until disease progression, participant refusal/lost to follow-up, or_x000D_ unacceptable toxicity occurs.	for the first-line treatment of patients with metastatic non-small cell lung cancer (NSCLC) with epidermal growth factor receptor (EGFR) exon 19 deletion or exon 21 L858R substitution mutations.	(1) ICD-10 Condition: C349||Malignant neoplasm of unspecifiedpart of bronchus or lung,	: - Clinical Research Ethics Committee, Dr Chanchal Goswami, Medica Superspecialty Hospital, , Mukundapur, E.M. Bypass, Kolkata, West Bengal-700099, ECR number: ECR/1017/Inst/WB/2017. - Shatabdi Hospital Apex Wellness Hospital, Dr Shailesh Arjun Bondarde, Superspeciality Hospital, Survey, No. 799, Plot No. 187, Behind Prakash Petrol pump, Govind Nagar Nashik, Maharashtra -422009, ECR number: ECR/…	Site 1 : Gujarat Hospital Gastro and Vascular Centre Opposite Shree Ram Petrol Pump, Anand Mahal Road, Adajan, Surat, Gujarat – 395009, IndiaSuratGUJARAT. Name of principal investigator: Dr Jayanti Patel. Site 2 : Apex Wellness Hospital Survey No. 799, Plot No. 187, Behind Prakash Petrol pump, Govind Nagar, Nashik – 422009, Maharashtra, IndiaNashikMAHARASHTRA. Name of principal investigator: Dr S…
Lorlatinib.pdf .txt.csv	44626	CTRI/2020/07/026826 [Registered on: 27/07/2020] Trial Registered Prospectively	A Phase IV, Single-arm study to evaluate the safety of lorlatinib in alk inhibitor-treated unresectable advanced and/or recurrent alk-positive non-small cell lung cancer participants in India.	single-arm study to evaluate the safety of lorlatinib in alk inhibitor-treated unresectable advanced and/or recurrent alk-positive non-small cell lung cancer participants in india	0.92268	Lorlatinib tablet 25mg.	Lorlatinib (PF-06463922)	4. FDA Bhawan, Kotla Road, New Delhi-110002, dated 02 July 2020.	27/07/2020	Lorlatinib 25mg (active ingredient).	tablet.	100 mg orally QD, with or without food, until disease progression, unacceptable toxicity, or participant refusal/lost to follow-up.	for the treatment of ALK fusion gene-positive unresectable advanced and/or recurrent non-small cell lung cancer with resistance or intolerance to ALK tyrosine kinase inhibitor(s).	(1) ICD-10 Condition: C349||Malignant neoplasm of unspecifiedpart of bronchus or lung,	: - Site 01: Dr. Chanchal Medica Superspecialty Hospital, , Mukundapur, E.M. Bypass, Kolkata, West Bengal-700099; Ethics Committee: Clinical Research Ethics Committee; ECR number: ECR/.../...; Investigator: Dr. Vineet Goswam. - Site 02: Dr. Shailesh Apex Wellness Hospital, Shatabdi Hostel, Behind Prakash Petrol Pump, Govind Nagar, Maharashtra-422009; Ethics Committee: Shatabdi Hospital Superspeci…	Site 1 : Apex Wellness Hospital Survey No. 799, Plot No. 187, Behind Prakash Petrol pump, Govind Nagar, Nashik – 422009, Maharashtra, IndiaNashikMAHARASHTRA. Name of principal investigator: Dr Shailesh Arjun Bondarde. Site 2 : Artemis Hospital Sector 51, Gurugram - 122001, Haryana, IndiaGurgaonHARYANA. Name of principal investigator: Dr Vineet Govinda Gupta. Site 3 : Bhaktivedanta Hospital and Re…
CT-12-2020.pdf .txt.csv	44660	CTRI/2020/06/026086 [Registered on: 23/06/2020] Trial Registered Prospectively	A prospective, randomized, two-arm, parallel, single-blind, active-controlled, multicentre, noninferiority clinical study to evaluate the immunogenicity and safety of Diphtheria and Tetanus vaccine (adsorbed) for adults and adolescents I.P. of M/s Cadila Healthcare Limited compared to Diphtheria and Tetanus vaccine (adsorbed) for adults and adolescents I.P. of M/s Biological E. Limited in healthy…	a prospective, randomized, two-arm, parallel, single-blind, active-controlled, multicentre, non-inferiority clinical study to evaluate the immunogenicity and safety of diphtheria and tetanus vaccine (adsorbed) for adults and adolescents i.p. of m/s. cadila healthcare limited compared to diphtheria and tetanus vaccine (adsorbed) for adults and adolescents i.p. of m/s. biological e limited in healt…	0.980535	Diphtheria and Tetanus Vaccine (Adsorbed) for Adults and Adolescents I.P.	Diphtheria and Tetanus vaccine (adsorbed) for adults and adolescents_x000D_ I.P. of M/s. Cadila Healthcare Ltd.	4. of the document are New Delhi on 10-JUN-2020.	23/06/2020	Diphtheria Toxoid and Tetanus Toxoid as active ingredients, and Aluminium [Al3+] as AlPO4 gel and 2-Phenoxy Ethanol as inactive ingredients.	a liquid.	Subjects will receive single dose (0.5 ml) of the vaccine. The vaccine will be administered as intramuscular (IM) injection in the upper arm taking aseptic precautions	for active immunization of children, adolescents, and adults from 10 to 60 years of age.	Active immunization against Diphtheria and_x000D_ Tetanus	Details of clinical trial sites: 1. Department of Pediatrics, Niloufer Hospital (Affiliated to Osmania Medical College), Red Hills, Baazar Ghat, Lakdikapool, Hyderabad-500004, Telangana, Institutional Ethics Committee, Osmania Medical College, Koti, Hyderabad – 500095, Telangana, ECR/300/Inst/AP/2013/RR-19, Dr. N. Ravi Kumar 2. Pt. B. D. Sharma Post Graduate Institute of Medical Sciences, Rohtak-…	Site 1 : Government Medical College & Hospital, Nagpur Department of Medicine, Government Medical College & Hospital, Medical College Square, Hanuman Nagar, Nagpur-440003, MaharashtraNagpurMAHARASHTRA. Name of principal investigator: Dr Rashmi Nagdeve. Site 2 : Institute of Medical Sciences (IMS) & SUM Hospital, Bhubaneshwar Department of Community Medicine, Institute of Medical Sciences (IMS) & …
Sr. No. 35 CT-07-20-Pfizer.pdf .txt.csv	44827	CTRI/2020/07/026827 [Registered on: 27/07/2020] Trial Registered Prospectively	A Phase 2b, Multicenter, Randomized, Double-Blind, Placebo-Controlled Dose-Ranging Study To Evaluate The Efficacy, Safety, And Pharmacokinetics Of PF-06480605 In Adult Participants With Moderate To Severe Ulcerative Colitis.	a phase 2b, multicenter, randomized, double-blind, placebo-controlled dose-ranging study to evaluate the efficacy, safety, and pharmacokinetics of pf-06480605 in adult participants with moderate to severe ulcerative colitis	0.986726	PF-06480605 Solution for Injection (2mL/vial) or Placebo for Solution for Injection (2 mL/vial).	PF 06480605	4. New Delhi, and the date is not specified in the prompt.	27/07/2020	Water for injection, Sucrose, Polysorbate 80, L-Histidine hydrochloride monohydrate, L-Histidine, and PF-06480605. PF-06480605 is the active ingredient, and the rest are inactive ingredients.	Solution for injection.	Doses of 50 mg, 150 mg, and 450 mg PF-06480605 or Placebo will be administered through 4 treatment arms in a 12-week induction phase. After the induction phase, doses of 50 mg, 150 mg, and 450 mg PF-06480605 will be administered through 3 treatment arms in a 40-week chronic therapy phase	for the induction and maintenance of remission of inflammatory bowel disease (IBD) in patients.	(1) ICD-10 Condition: K515||Left sided colitis, (2) ICD-10 Condition: K510||Ulcerative (chronic) pancolitis, (3) ICD-10 Condition: K512||Ulcerative (chronic) proctitis, (4) ICD-10 Condition: K513||Ulcerative (chronic) rectosigmoiditis,	1. Surat Institute of Digestive Sciences, Vijay Nagar Gate No-3, Besides Nirman Bhavan, Opposite Gandhi College, 395002, Surat, Gujarat, India. Ethics committee details: Surat Institute of digestive sciences EC, Surat Institute of digestive sciences, A unit of SIDS healthcare Pvt. Ltd, J J Empire Vijay Nager-3, Beside Nirmal Bhavan, Majura Gate Surat, Surat Gujarat - 395002 India. ECR/813/lnst/GJ…	Site 1 : All India Institute of Medical Sciences Ansari Nagar, New Delhi-110029, IndiaNew DelhiDELHI. Name of principal investigator: Dr Saurabh Kedia. Site 2 : Gujarat Hospital – Gastro and Vascular Centre Opposite Shree Ram Petrol Pump, Anand Mahal Road, Adajan, Surat, Gujarat, Pin-395009, IndiaSuratGUJARAT. Name of principal investigator: Dr Saumin Shah. Site 3 : Kasturba Medical College and H…
CT-13-2020.pdf .txt.csv	44948	CTRI/2020/07/026930 [Registered on: 31/07/2020] Trial Registered Prospectively	A Phase II/III, Multicentric, Randomized, Single Blind Study to Compare the Immunogenicity and Safety of Measles and Rubella Vaccine (Live) of HBI with MR-VAC® Vaccine in Healthy Subjects.	a phase ii/iii multicentric randomized single blind study to compare the immunogenicity and safety of measles and rubella vaccine (live) of hbi with mr-vac® vaccine in healthy subjects	0.968421	Measles and Rubella Vaccine (Live), I.P.	Measles and Rubella Vaccine (Live) of HBI	4. of the document are New Delhi and 12-JUNE-2020, respectively.	31/07/2020	: - Active ingredients: Measles virus ≥CCID50 per single human dose, Rubella virus ≥CCID50 per single human dose. - Inactive ingredients: D-Sorbitol 2.5% w/v, L-Alanine 0.4% w/v, Gelatin hydrolysate 1.25% w/v, L-Arginine Hydrochloride 3.2% w/v, Lactalbumin Hydrolysate 0.9% w/v, Maltose Monohydrate 2% w/v, WFI q. s. 0.5ml.	a lyophilized vaccine reconstituted with sterile water for injection (for subcutaneous injection).	0.5 ml single dose subcutaneously at the anterolateral aspect of the upper thigh for infants and toddlers and upper arm in older children and adults.	prophylaxis against Measles and Rubella.	Prevention of Measles and Rubella infection	: 1. Pediatric Research Cell, Department of Pediatrics, Bharati Vidyapeeth (Deemed to be University) Medical College & Hospital, Pune-Satara Road, Katraj-Dhankawadi, Pune-411043, Maharashtra, India. Ethics Committee details: Institutional Ethics Committee BVDU, Bharathi Vidyapeeth Hospital & Research Centre, Pune, ECR/313/Inst/MH/2013/RR-19. Name of Principal Investigator: Dr. Rahul Jahagirdar. 2…	Site 1 : Bharati Vidyapeeth (Deemed to be University) Medical College & Hospital Pediatric Research Cell, Department of Pediatrics, Bharati Vidyapeeth (Deemed to be University) Medical College & Hospital , Pune-Satara Road, Katraj-Dhankawadi, Pune-411043PuneMAHARASHTRA. Name of principal investigator: Dr Rahul Jahagirdar. Site 2 : Gandhi Medical College and Hospital Department of Pediatrics, Gand…
66Novartis.pdf .txt.csv	44988	CTRI/2020/09/027575 [Registered on: 03/09/2020] Trial Registered Prospectively	A phase III, randomized, controlled, open-label, multicenter, global study of capmatinib versus SoC docetaxel chemotherapy in previously treated patients with EGFR wt, ALK negative, locally advanced or metastatic (stage IIIB/IIIC or IV) NSCLC harboring MET exon 14 skipping mutation (MET∆ex14).	a phase iii, randomized, controlled, open-label, multicenter, global study of capmatinib versus soc docetaxel chemotherapy in previously treated patients with egfr wt, alk negative, locally advanced or metastatic (stage iiib/iiic or iv) nsclc harboring met exon 14 skipping mutation (metδex14)	0.972973	INC280 (Capmatinib).	Capmatinib (INC280)_x000D_ 150 mg or 200 mg	4. New Delhi, and the date is not mentioned in the prompt.	03/09/2020	active ingredient INC280 (Capmatinib) in two strengths: 150.0000 milligrams (mg) and 200.0000 milligrams (mg), as per In House Specification. The prompt does not mention any inactive ingredients.	a film-coated tablet.	Film-coated tablet, Oral use, Open-label participant specific;_x000D_ bottles	EGFR wt, ALK negative, locally advanced or metastatic (stage IIIB/IIIC or IV) NSCLC harboring MET exon 14 skipping mutation (MET∆ex14).	(1) ICD-10 Condition: C349||Malignant neoplasm of unspecifiedpart of bronchus or lung,	: - Noble Hospital Clinical Research Department, Noble Annex, Noble Hospital Pvt. Ltd. 153 A, Magarpatta City Road, Hadapsar, Pune - 411013, India. Ethics committee details: Noble Hospital Institutional Ethics Committee, Room No.5, Noble Hospital Clinical Research Department, Noble Annex, Noble Hospital Pvt.. Ltd. 153A, Magarpatta City Road, Hadapsar, Pune-411013, India. ECR/259/Inst/MH/2013/RR-1…	Site 1 : Christian Medical College, Department of Medical Oncology, Ida Scudder Road, Vellore - 632004, Tamil Nadu, IndiaVelloreTAMIL NADU. Name of principal investigator: Dr Ashish Singh. Site 2 : Indraprastha Apollo Hopsital, Sarita Vihar, Delhi-Mathura Road, New Delhi-110076New DelhiDELHI. Name of principal investigator: Dr Manish Singhal. Site 3 : Noble Hospital Clinical Research Department N…
CT-15-2020.pdf .txt.csv	45306	CTRI/2020/07/026352 [Registered on: 04/07/2020] Trial Registered Prospectively	A prospective, randomized, adaptive, Phase IIII clinical trial to evaluate the safety and immunogenicity of Novel Corona Virus 2019-nCoV Vaccine Candidate of MIs Cadila Healthcare Limited by intradermal route in healthy subjects.	a prospective, randomized, adaptive, phase i/ii clinical study to evaluate the safety and immunogenicity of novel corona virus -2019-ncov vaccine candidate of m/s cadila healthcare limited by intradermal route in healthy subjects	0.952381	The name of the new drug or investigational new drug is Novel Corona Virus-2019-nCov vaccine.	nCov Vaccine	4. New Delhi, 02.07.2020.	04/07/2020	: Active ingredient: DNA plasmid construct with spike protein gene 5 mg region from SARS-CoV-2 virus (Produced in E. coli).	a liquid for injection intradermally.	For Phase I: 1)Dose:-0.1 ml in either of arm for Arm 1 (1 mg) with Needle and Arm 2(1 mg) with Pharmajet. In Arm 3 (2mg) with Needle and Arm 4(2mg) with Pharmajet,in both arm dose will given..(2)Frequency:-single time at day 0 day 28 and day 56.(3)Route: Intradermal. For Phase II : (1)Dose:-0.1 ml in either of arm for Arm 1 (1 mg) with Needle and Arm 2(1 mg) with Pharmajet. In Arm 3 (2mg) with Ne…	the prevention of Corona Virus Disease -2019 in healthy subjects.	Healthy	Details of clinical trial sites: - Phase I: 1. Zydus Research Centre, Survey No. 396/403, Sarkhej-Bavla National Highway No.8A Moraiya, Ahmedabad 382213, India. Ethics Committee details: ECR114711nstlGJ/2013/RR-19. Name of Principal Investigator: Dr Taufik Momin. - Phase II: 1. Osmania Medical College, Hyderabad-500095, Telangana. Ethics Committee details: ECR13001lnstlAP/2013/RR-19. Name of Prin…	Site 1 : VIMS Hospital Kamptee Rd, LIC Square, Mohan Nagar, Nagpur, Maharashtra 440001NagpurMAHARASHTRA. Name of principal investigator: Dr Hari Shankar Gupta. Site 2 : BAPS Pramukh Swami Hospital Shri Pramukh Swami Maharaj Marg, Adajan char rasta. Adajan. Surat - 395 009 Gujarat, IndiaSuratGUJARAT. Name of principal investigator: Dr Parshottam Koradia. Site 3 : GCS Medical College, Hospital & Re…
6Raptim-CT NOC.pdf .txt.csv	45458	CTRI/2020/08/027248 [Registered on: 19/08/2020] Trial Registered Prospectively	A Randomized Double-Blind, Placebo-Controlled, Multicenter, Parallel Group Pilot Study Of The Safety And Efficacy Of Hydrocortisone Acetate Suppositories, 25 Mg Compared To Placebo Suppositories In The Treatment Of Symptomatic Internal Hemorrhoids.	a randomized double-blind, placebo-controlled, multi center, parallel group pilot study of the safety and efficacy of hydrocortisone acetate suppositories, 25 mg compared to placebo suppositories in the treatment of symptomatic internal hemorrhoids	0.984	Hydrocortisone Acetate Suppositories, 25 mg.	Hydrocortisone Acetate Suppository	4. Place: New Delhi, Date: Not specified.	19/08/2020	Hydrocortisone acetate =25.0000 milligram (mg) U.S.P. Active.	Suppositories.	One Hydrocortisone Acetate Suppository, 25 mg is inserted into the anal canal twice daily (morning and evening) for 2 weeks (14 days)	Treatment of Symptomatic Internal Hemorrhoids.	(1) ICD-10 Condition: K922||Gastrointestinal hemorrhage, unspecified,	Details of clinical trial sites: - Nirmal Hospital Private Limited, Ring Road, Surat- 395002, Gujarat, India. Ethics committee details: Nirmal Hospital Pvt. Ltd. Ethics Committee, Nirmal Hospital Pvt. Ltd., Ring Road, Surat- 395002, Gujarat, India. ECR/390/Inst/GJ/2013/RR-2019. Name of investigator: Dr. Gaurish G. Gadbail. - Tristar Hospital Opp. T & TV High School, Nanpura, Surat. Gujarat- 39500…	Site 1 : Dr. Hedgewar Hospital, General surgery, Room No: 2123, Ground floor, Near Gajanand Maharaj Mandir, Jawahar colony Road, Garkheda, Aurangabad - 431005.AurangabadMAHARASHTRA. Name of principal investigator: Dr Prasad Vaidya. Site 2 : Father Muller Hospital Father Muller Medical College, General surgery, Ground floor, Father Muller Road, Kankanady, Mangalore - 575002.Dakshina KannadaKARNATA…
Sr. No. 14 Ct-174-21-Sasnofi.pdf .txt.csv	45462	CTRI/2020/11/029237 [Registered on: 19/11/2020] Trial Registered Prospectively	\A Phase randomized, double-blind efficacy and safety study comparing SAR442168 to teriflunomide (Aubagio®) in participants with relapsing forms of multiple sclerosis (GEMINI 2)\.,	a phase 3, randomized, double-blind efficacy and safety study comparing sar442168 to teriflunomide (aubagio®) in participants with relapsing forms of multiple sclerosis	0.905028	SAR442168.,	SAR442168 60 mg or Placebo matched to SAR442168	4. New Delhi and the date is not specified in the prompt.,	19/11/2020	SAR442168 = 60.0000 milligram (mg) In House Specification Active.,	film-coated tablets.,	Dose formulation Tablet _x000D_ Unit dose strength(s) 60 mg _x000D_ Dosage level(s) Once daily _x000D_ Route of administration Oral _x000D_ IMP _x000D_ approximately 36 months duration	relapsing forms of multiple sclerosis.,	(1) ICD-10 Condition: G35||Multiple sclerosis,	" :", "- Artemis Hospitals, Sector-51, Gurugram-001, Haryana\nEthics committee details: Artemis health Sciences Institutional Ethics Committee, Artemis Health Institute, Sector-51, Gurugram-001, Haryana\nECR/53/Inst/HR/2013/RR-2019\nName of investigator: Dr. Manish Mahajan", "- Department of Neurology, Government Medical College, Medical College P.O, Thiruvananthapuram, Kerala-695011, India\nEthi…	Site 1 : Artemis Hospital Sector 51, Gurugram, Haryana 122001, India GurgaonHARYANA. Name of principal investigator: Dr Manish Mahajan. Site 2 : Fortis Hospital Fortis Memorial Research Institute situated at Fortis Memorial Research Institute Fortis Memorial Research Institute Sector-44, Gurugram Haryana - 122002GurgaonHARYANA. Name of principal investigator: Dr Praveen Gupta. Site 3 : Government…
62Sanofi.pdf .txt.csv	45462	CTRI/2020/11/029237 [Registered on: 19/11/2020] Trial Registered Prospectively	A Phase randomized, double-blind efficacy and safety study comparing SAR442168 to teriflunomide (Aubagio®) in participants with relapsing forms of multiple sclerosis (GEMINI 2).	a phase 3, randomized, double-blind efficacy and safety study comparing sar442168 to teriflunomide (aubagio®) in participants with relapsing forms of multiple sclerosis	0.905028	(R)-1-(1-acryloylpiperidin-3-yl)-4-amino-3-(4-phenoxyphenyl)-1H-imidazo[4,5-c] pyridin-2(3H)-one.	SAR442168 60 mg or Placebo matched to SAR442168	4. New Delhi, with no specific date mentioned.	19/11/2020	: - Lactose monohydrate = 140.0000 milligram (mg) E.P. (Inactive) - SAR442168 = 60.0000 milligram(mg) In House (Active)	Tablets.	Dose formulation Tablet _x000D_ Unit dose strength(s) 60 mg _x000D_ Dosage level(s) Once daily _x000D_ Route of administration Oral _x000D_ IMP _x000D_ approximately 36 months duration	Relapsing Forms of Multiple Sclerosis.	(1) ICD-10 Condition: G35||Multiple sclerosis,	: - Artemis Hospitals, Sector-51, Gurugram-001, Haryana Ethics committee details: Artemis health Sciences Institutional Ethics Committee, Artemis Health Institute, Sector-51, Gurugram-001, Haryana. ECR/53/Inst/HR/2013/RR-2019. Name of investigator: Dr. Manish Mahajan. - Department of Neurology, Government Medical College, Medical College P.O, Thiruvananthapuram, Kerala-695011, India Ethics commit…	Site 1 : Artemis Hospital Sector 51, Gurugram, Haryana 122001, India GurgaonHARYANA. Name of principal investigator: Dr Manish Mahajan. Site 2 : Fortis Hospital Fortis Memorial Research Institute situated at Fortis Memorial Research Institute Fortis Memorial Research Institute Sector-44, Gurugram Haryana - 122002GurgaonHARYANA. Name of principal investigator: Dr Praveen Gupta. Site 3 : Government…
Sr. No. 36-Ct-18-20-Novotech.pdf .txt.csv	45482	CTRI/2020/09/028172 [Registered on: 30/09/2020] Trial Registered Prospectively	A Three-Arm, Randomized, Placebo-Controlled, Double-Blind Phase 3 Study to Evaluate the Safety and Efficacy of Once-Daily and Twice-Daily Dosing of a Novel Hydrocortisone Acetate 90 mg Suppository Formulation Administered with the Sephure® Suppository Applicator in Subjects with Ulcerative Colitis of the Rectum.	a three-arm, randomized, placebo-controlled, double-blind phase 3 study to evaluate the safety and efficacy of once-daily and twice-daily dosing of a novel hydrocortisone acetate 90 mg suppository formulation administered with the sephure® suppository applicator in subjects with ulcerative colitis of the rectum chs1221	0.971875	Hydrocortisone Acetate 90 mg Suppository.	Hydrocortisone Acetate 90mg suppository	4. of the document are New Delhi and the date is not specified in the prompt.	30/09/2020	Hydrocortisone Acetate (90.0000 to 110.0000% U.S.P. Active) and Total Unknown <1.0000% In House Specification Total Impurity Individual Unknown <0.2000% In House Specification Individual Impurity, Hydrocortisone <0.5000% In House Specification Individual Impurity, and 17 Dehydro 21 hydroxy <0.2000% in House Specification Individual Impurity.	Suppositories.	Hydrocortisone Acetate 90mg suppository BID_x000D_ Hydrocortisone Acetate 90mg suppository OD	Ulcerative Colitis of the Rectum.	(1) ICD-10 Condition: K512||Ulcerative (chronic) proctitis,	: - B.J. Government Medical College and Sassoon General Hospital, Jayprakash Narayan Road, Near Pune Railway Station, Pune-411001, Maharashtra, India. Ethics committee details: Institutional Ethics Committee of B.J. Government Medical College and Sassoon General Hospitals, Department of Pharmacology B.J. Government Medical College and Sassoon Road, Pune-411001. ECR number: ECR/657/Inst/MH/2014/RR…	Site 1 : Acharya Vinoba Bhave Rural Hospital Datta Meghe Institute of Medical Sciences, Sawangi (Meghe), Wardha 442004, MaharashtraWardhaMAHARASHTRA. Name of principal investigator: Dr Vijendra Kirnake. Site 2 : Ahmedabad Bariatrics & Cosmetics Private Limited (Asian Bariatrics) S. No. 235/2, B/s. Tata Motors Showroom Opposite Rajpath Club S.G. Highway, Bodakdev, Ahmedabad-380015,Gujarat, Ahmadab…
Sr. No. 53 CT-66-20- PPD.pdf .txt.csv	45488	CTRI/2020/08/027205 [Registered on: 18/08/2020] Trial Registered Prospectively	A randomized, double-blind, placebo-controlled, study evaluating the efficacy and safety of otilimab IV in patients with severe pulmonary COVID-19 related disease.	a randomized, double-blind, placebo-controlled, study evaluating the efficacy and safety of otilimab iv in patients with severe pulmonary covid-19 related disease.	0.987879	Otilimab.	Otilimab in addition with Standard of care	4. Place: New Delhi, Date: not specified.	18/08/2020	Otilimab = 90.0000 milligram (mg) Manufacturer Specification Active.	Single use vial.	Fully human anti-GM-CSF monoclonal antibody (mAb),_x000D_ frequency : Once only on day 1,_x000D_ _x000D_ Route of administration : IV infusion,_x000D_ _x000D_ Duration of therapy : therapy will be administered approximately over 1 hour	Severe pulmonary COVID-19 related disease.	(1) ICD-10 Condition: B972||Coronavirus as the cause of diseases classified elsewhere,	Details of clinical trial sites: - Kasturba Hospital for Infectious Diseases, Sane Guruji Marg, Mumbai-400011, Ethics Committee: Jaslok Hospital and Research Centre, ECR/294/Inst/MH/2013/RR-19, Name of investigator: Dr. Jhaveri Ajay Bharat. - Max Smart Super Speciality Hospital, Saket (A Unit of Gujarmal Modi Hospital & Research Centre for Medical Sciences), Mandir Marg, Press Enclave Road Saket,…	Site 1 : Government Medical College and Hospital-Aurangabad Department of Medicine, Government Medical College and Hospital, Panchakki Road Aurangabad 431001, Maharashtra, India AurangabadMAHARASHTRA. Name of principal investigator: Dr Meenakshi Bhattacharya. Site 2 : Government Medical College and Hospital-Nagpur Department of Medicine, ward no 44, Government Medical College and Hospital, Medica…
68Sanofi.pdf .txt.csv	45641	CTRI/2020/11/029092 [Registered on: 12/11/2020] Trial Registered Prospectively	A Phase randomized, double-blind, efficacy and safety study comparing SAR442168 to placebo in participants with nonrelapsing secondary progressive multiple sclerosis (HERCULES).	a phase 3, randomized, double-blind, efficacy and safety study comparing sar442168 to placebo in participants with nonrelapsing secondary progressive multiple sclerosis	0.905028	(R)-1-(1-acryloylpiperidin-3-yl)-4-amino-3-(4-phenoxyphenyl)-1H-imidazo[4,5-c]pyridin-2(3H)-one.	SAR442168 60 mg or Placebo matched to SAR442168	4. Place: New Delhi, Date: not specified.	12/11/2020	The composition of the new drug: Lactose monohydrate = 140.0000 milligram (mg) E.P. Inactive, SAR442168 = 60.0000 milligram (mg) In House Specification Active.	Tablets.	Dose formulation Tablet _x000D_ _x000D_ Unit dose strength(s) 60 mg_x000D_ _x000D_ Dosage level(s) Once daily_x000D_ _x000D_ Route of administration: Oral _x000D_ _x000D_ Dose once daily_x000D_ Frequency Once daily_x000D_ Duration of therapy 48 months	nonrelapsing secondary progressive multiple sclerosis.	(1) ICD-10 Condition: G35||Multiple sclerosis,	Details of clinical trial sites: - Centre for Advanced Neurological Research, Justice K S Hegde Charitable Hospital, Nitte (Deemed to be University), Medical Science Complex, Deralakatte, Mangalore-575018, Central Ethics Committee, Nitte (Deemed to be University), University enclave, Deralakatte, Mangalore-575018, ECR/119/Inst/KA/2013/RR-19, Dr. Lekha Pandit. - Fortis Memorial Research Institute,…	Site 1 : All India Institute of Medical Sciences (AIIMS) - The Neurosciences (N.S) Centre Sri Aurobindo Marg, Ansari Nagar, Ansari Nagar East, New Delhi, Delhi 110029, IndiaSouth WestDELHI. Name of principal investigator: Dr M V Padma. Site 2 : Artemis Hospital Sector 51, Gurugram, Haryana 122001, IndiaGurgaonHARYANA. Name of principal investigator: Dr Manish Mahajan. Site 3 : Brain Clinic Jaslee…
Sr. No. 36 CT-179-21-Sanofi.pdf .txt.csv	45641	CTRI/2020/11/029092 [Registered on: 12/11/2020] Trial Registered Prospectively	\A Phase randomized, double-blind, efficacy and safety study comparing SAR442168 to placebo in participants with non-relapsing secondary progressive multiple sclerosis (HERCULES)\.,	a phase 3, randomized, double-blind, efficacy and safety study comparing sar442168 to placebo in participants with nonrelapsing secondary progressive multiple sclerosis	0.9	The name of the drug is SAR442168.,	SAR442168 60 mg or Placebo matched to SAR442168	of the document are New Delhi and the date is not specified.,	12/11/2020	is SAR442168 = 60.0000 milligram (mg) In House Specification Active.,	film-coated tablets.,	Dose formulation Tablet _x000D_ _x000D_ Unit dose strength(s) 60 mg_x000D_ _x000D_ Dosage level(s) Once daily_x000D_ _x000D_ Route of administration: Oral _x000D_ _x000D_ Dose once daily_x000D_ Frequency Once daily_x000D_ Duration of therapy 48 months	non-relapsing secondary progressive multiple sclerosis.,	(1) ICD-10 Condition: G35||Multiple sclerosis,	as follows:", "1. Sir Ganga Ram Hospital, Old Rajinder Nagar, New Delhi-110060. Ethics committee details: Sir Ganga Ram Hospital Ethics Committee, Sir Ganga Ram Hospital, Old Rajinder Nagar, New Delhi - 110060. ECR/20/Inst./DL/2013/RR-19. Name of the investigator: Dr. Anshu Rohatgi.", "2. Fortis Memorial Research Institute situated at Fortis Memorial Research Institute Fortis Memorial Research In…	Site 1 : All India Institute of Medical Sciences (AIIMS) - The Neurosciences (N.S) Centre Sri Aurobindo Marg, Ansari Nagar, Ansari Nagar East, New Delhi, Delhi 110029, IndiaSouth WestDELHI. Name of principal investigator: Dr M V Padma. Site 2 : Artemis Hospital Sector 51, Gurugram, Haryana 122001, IndiaGurgaonHARYANA. Name of principal investigator: Dr Manish Mahajan. Site 3 : Brain Clinic Jaslee…
Sr. No. 43 CT-23-20-AsraZeneca.pdf .txt.csv	45704	CTRI/2020/08/027208 [Registered on: 18/08/2020] Trial Registered Prospectively	A Phase III Randomized, Double-Blind, Placebo-Controlled, Multi-Regional, International Study of Durvalumab in Combination with Gemcitabine plus Cisplatin versus Placebo in Combination with Gemcitabine plus Cisplatin for Patients with First-Line Advanced Biliary Tract Cancers (TOPAZ-1).	a phase iii randomized, double-blind, placebo-controlled, multi- regional, international study of durvalumab in combination with gemcitabine plus cisplatin versus placebo in combination with gemcitabine plus cisplatin for patients with first-line advanced biliary tract cancers (topaz-1)	0.986159	Durvalumab.	Durvalumab (MEDI4736)	4. New Delhi and the date is not mentioned in the prompt.	18/08/2020	Durvalumab = 500.0000 milligram (mg) In House Specification Active.	Injection.	Durvalumab plus Cisplatin and Gemcitabine _x000D_ _x000D_ Frequency: every 03 weeks for first 8 cycles followed by every 4 weeks till progression _x000D_ Root of Administration: IV (Intravenous) _x000D_ Duration of therapy: until progression	Patients with First-Line Advanced Billiary Tract Cancers.	(1) ICD-10 Condition: C221||Intrahepatic bile duct carcinoma, (2) ICD-10 Condition: C23||Malignant neoplasm of gallbladder,	are : - Department of Medical Oncology, Ground Floor, Indraprastha Apollo Hopsital Mathura Road, Sarita Vihar, New Delhi-110076, India; Institutional Ethics Committee, Clinical Studies Indraprastha, Apollo Hospitals, Delhi-Mathura Road, Sarita Vihar, New Delhi-110076; ECR/5/ Inst/DL/2013/RR-19; Dr. Manish Singhal - Action Cancer Hospital, A-4 Paschim Vihar, New Delhi-110063; Institutional Ethics …	Site 1 : Action Cancer Hospital Dept. of Medical Oncology Room no 824, A-4 block, A6 Block, Paschim Vihar, PIN- 110063 New DelhiDELHI. Name of principal investigator: Dr Sushant Mittal. Site 2 : Artemis Hospitals Dept. of Medical Oncology Sector-51, PIN-122001 GurgaonHARYANA. Name of principal investigator: Dr Vineet Govinda Gupta. Site 3 : Indraprastha Apollo Hospitals Sarita Vihar Dept. of Medi…
Sr. No. 43 CT-30-20-Cliantha.pdf .txt.csv	45746	CTRI/2020/08/027186 [Registered on: 17/08/2020] Trial Registered Prospectively	A Randomised, Multiple-dose, Multicentre, Three-Arm, Parallel Study to Compare the Efficacy and Safety of Pregabalin ER Tablet of Alvogen Malta (Out-Licensing) Ltd. to Placebo and Lyrica® (Pregabalin) Hard Capsule of Pfizer in Subjects with Peripheral Neuropathic Pain.	a randomised, multiple-dose, multicentre, three- arm, parallel study to compare the efficacy and safety of pregabalin er tablet of alvogen malta (out-licensing) ltd. to placebo and lyrica® (pregabalin) hard capsule of pfizer in subjects with peripheral neuropathic pain.	0.98893	Pregabalin ER Tablets.	Pregabalin ER Tablet of Alvogen Malta (Out-Licensing) Ltd	4. Place: New Delhi, Date: Not specified.	17/08/2020	The composition of the new drug: Pregabalin = 82.5000 milligram (mg) In House Specification, U.S.P. Active, Pregabalin = 165.0000 milligram (mg) In House Specification, U.S.P. Active, Pregabalin = 330.0000 milligram (mg) In House Specification, U.S.P. Active.	Tablets.	Orally within 1 hour after completion of Meal : Single Dose : minimum 165 mg to increase gradually maximum 660 mg in first 4 week (with dose titration up or down by 82.5 mg/day or 165 mg/day); after that will be continued in a fixed manner till Week 13 & following week 14 is Dose Tapering.	Peripheral Neuropathic Pain.	(1) ICD-10 Condition: G629||Polyneuropathy, unspecified,	: - Aman Hospital and Research Center, 15 Shashwat, Opp ESI Hospital, Gotri Road, Vadodara-390021, Gujarat. Ethics committee details: Institutional Ethics Committee, Aman Hospital and Research Center, 15 Shashwat, Opp ESI Hospital, Gotri Road, Vadodara-390021, Gujarat. ECR/857/Inst/GJ/2016/RR-19. Name of investigator: Dr Aman Romesh Khanna. - Shivam Hospital, 2nd Floor, C-4, Satyanarayan Society,…	Site 1 : AIG Hospitals Room No:07, Facility Building ,Mindspace Road, Gachibowli, Hyderabad, Telangana-500032HyderabadTELANGANA. Name of principal investigator: Dr P Naveen Chander Reddy. Site 2 : All India Institute of Medical Sciences (AIIMS), Neurosciences Room No. 705, 7th Floor, Ansari Nagar, New Delhi, Delhi - 110029, India. New DelhiDELHI. Name of principal investigator: Dr Manjari Triapat…
10CliniRx Research.pdf .txt.csv	45925	CTRI/2020/09/027537 [Registered on: 02/09/2020] Trial Registered Prospectively	A PILOT, OPEN-LABEL, RATER-BLINDED, RANDOMIZED, PARALLEL-GROUP, MULTI-CENTER STUDY TO EVALUATE THE SAFETY, TOLERABILITY AND PRELIMINARY EFFICACY OF THREE ADD-ON FIXED DOSES OF EVENAMIDE IN PATIENTS WITH TREATMENT-RESISTANT SCHIZOPHRENIA (TRS) NOT RESPONDING ADEQUATELY TO THEIR STABLE, THERAPEUTICALLY ACTIVE DOSE OF A SINGLE ANTIPSYCHOTIC MEDICATION.	a pilot, open-label, rater-blinded, randomized, parallel-group, multi-center study to evaluate the safety, tolerability and preliminary efficacy of three add-on fixed doses of evenamide in patients with treatment-resistant schizophrenia (trs) not responding adequately to their stable, therapeutically active dose of a single antipsychotic medication.	0.994334	Evenamide.	NW3509	4. Place: New Delhi, Date: not specified.	02/09/2020	not fully specified in the prompt.	Capsules.	Fixed oral doses of 7.5, 15 mg BID orally for 6 weeks therapy of NW-3509 (Evenamide)	Schizophrenia.	(1) ICD-10 Condition: F28||Other psychotic disorder not due to a substance or known physiological condition,	: - St. John's Medical College Hospital, Sarjapur Main Road, Bangalore 560034, Karnataka, India. Ethics committee details: Institutional Ethics Committee, St. John’s Medical College Hospital, Sarjapur Main Road, Bangalore 560034, Karnataka, India. ECR number: ECR/238/Inst/KA/2013/RR-19. Name of investigator: Dr. Johnson Pradeep. - Asha Hospital, Road No.14, Banjara Hills, Hyderabad -500034. Ethic…	Site 1 : Ahana Hospital LLP Department of Psychiatry, No. 11, Subburam Street, Gandhi NagarDepartment of Psychiatry, No. 11, Subburam Street, Gandhi Nagar, Madurai-625020 MaduraiMaduraiTAMIL NADU. Name of principal investigator: Dr Vikhram Ramasubramanian. Site 2 : All India Institute of Medical Sciences Department of Psychiatry, Sijua, Patrapada, BhubaneswarCuttackORISSA. Name of principal inves…
cadila healthcare26feb.pdf .txt.csv	46020	CTRI/2021/09/036874 [Registered on: 27/09/2021] Trial Registered Prospectively	A prospective, randomized, double blind, placebo-controlled study of ZYSK2 to evaluate the safety, tolerability, pharmacokinetics and pharmacodynamics in patients with Rheumatoid arthritis.	a prospective, randomized, double blind, placebo-controlled study of zybk2 to evaluate the safety, tolerability, pharmacokinetics and pharmacodynamics in patients with rheumatoid arthritis.	0.973822	ZYBK2.	ZYBK2 250 mcg Injection	4. FDA Shawan, Kotla Road, New Delhi-110002 and Dated: 26 FEB 2020.	27/09/2021	not provided in the prompt.	Lyophilized Powder for Solution for Injection.	1)Route :- Subcutaneous. 2) Frequency :- single dose.	For treatment of Rheumatoid Arthritis.	(1) ICD-10 Condition: M069||Rheumatoid arthritis, unspecified,	are : - Name of Principal Investigator & Trial Sites: Shri Parshottam Govindbhai Koradia, BAPS Pramukh Swami Hospital, Adajan Cross Road, Near Country Club, Adajan, Surat-395009, Gujarat, India. - Ethics Committee Name: Ethics Committee, BAPS Pramukh Swami Hospital, Adajan Cross Road, Near Country Club, Adajan, Surat-395009, Gujarat, India. - Registration Number: ECR/639/Inst/GJ/2014/RR-17.	Site 1 : Anand Multispecialty Hospital B-Tower sundervan complex, Gorwa Refinery Road, near Gorwa, beside IOCL petrol pump, Gorwa, Vadodara, Gujarat 390016VadodaraGUJARAT. Name of principal investigator: Dr Patel Jeet Hemantkumar. Site 2 : Indian Institute of Liver & Digestive Sciences Sitala East, IILDS, Hospital Rd., Rajpur Sonarpur, Kolkata700150KolkataWEST BENGAL. Name of principal investigat…
CT-20-2020.pdf .txt.csv	46312	CTRI/2020/09/027674 [Registered on: 08/09/2020] Trial Registered Prospectively	An Adaptive, Seamless Phase I, Followed by a Phase II, Randomized, Multicenter Study to Evaluate the Safety, Reactogenicity, and Immunogenicity of the Whole Virion Inactivated SARS-CoV-2 Virus Vaccine, BBV152D Administered Intradermally in Healthy Volunteers.	an adaptive, seamless phase 1, followed by a phase 2, randomized, multicenter study to evaluate the safety, reactogenicity, and immunogenicity of the whole virion inactivated sars-cov- 2 virus vaccine, bbv152d administered intradermally in healthy volunteers.	0.969349	Whole Virion Inactivated Corona Virus Vaccine, BBV152D.	BBV152D	4. New Delhi, 20/08/2020.	08/09/2020	: - Active ingredient: Whole Virion, Inactivated Corona Virus antigen Strain: NIV-2020-770, 1.20 mcg - Inactive ingredients: 2-Phenoxyethanol (2PE) I.P. 0.5 mg, Phosphate Buffered Saline Qs to 0.1 ml	a liquid injection (intradermal route).	Dose :2 x 0.1 mL for arm 2 at day 0 and 14. Route of administration:Intradermal injection, Frequency:Two doses at Day 0 and Day 14	for active immunization against Corona Virus Disease (SARS-COV-2) COVID-19.	Active immunization for the prevention of SARS-CoV-2 infection	: - Site 1: ESI Hospital, Sanathnagar, Hyderabad, Telangana Ethics Committee details: Institutional Ethics Committee ESIC Medical College and Hospital, Sanath Nagar Hyderabad Telangana - 500038 Name of Principal Investigator: Dr. Rajiv Bandaru - Site 2: PGIMS, Rohtak, Haryana Ethics Committee details: Institutional Ethics committee, PGIMS, Rohtak, Haryana ECR number: ECR/293/Inst/HR/2013/RR-19 Na…	Site 1 : AIG Hospitals,Gachibowli,Hyderabad AIG Hospitals,CLINICAL RESESRACH DEPARTMENT ,FACILITY BLOCK,5TH FLOOR,136,PLOT NO 2/3/4/5 SURVEY ,1Mind space road,gachibowli,Hyderabad,Telanagana,500032HyderabadTELANGANA. Name of principal investigator: DrNChandrashekar. Site 2 : Meditrina Institute of Medical sciences,Nagpur 278,Meditrina Institute of Medical sciences,Central Bazar Road,Ramdaspeth,Na…
76Eli Lilly.pdf .txt.csv	46330	CTRI/2020/11/029312 [Registered on: 24/11/2020] Trial Registered Prospectively	Pediatric Options for Migraine Relief: A Randomized, Double-Blind, Placebo-Controlled Study of Lasmiditan for Acute Treatment of Migraine: PIONEER-PEDS1	pediatric options for migraine relief: a randomized, double-blind, placebo-controlled study of lasmiditan for acute treatment of migraine: pioneerpeds1”	0.961039	Name of the drug: Lasmiditan	Lasmiditan	4. Place: New Delhi, Date: Not mentioned	24/11/2020	Lasmiditan Hemisuccinate = 57.8200 milligram (mg) In House Specification (Active), Lasmiditan Hemisuccinate = 115.6400 milligram (mg) In House Specification (Active)	Dosage form: Tablets	Administered orally with matching placebo to maintain the blind. The study will last up to 20 weeks and may include up to 4 visits._x000D_ In pain High or Mid dose post 2 hours of dose according to age group.	Indications: Acute treatment of Migraine	(1) ICD-10 Condition: G431||Migraine with aura,	Details of clinical trial sites: - Sir Ganga Ram Hospital, SGRH Marg, Rajinder Nagar, New Delhi - 110060, India, Ethics committee details: Sir Ganga Ram Hospital Ethics Committee, ECR/20/INST/DL/2013/RR-2016, Name of investigator: Dr. Anshu Rohatgi - Artemis Hospitals, Sector-51, Gurgaon – 001, Haryana, India, Ethics committee details: Artemis health Sciences-Institutional Ethics Committee Artemi…	Site 1 : All India Institute of Medical Sciences Plot no. 2, Sector 20, 2nd Floor, Room no. 226, Department of Pediatrics, Sumantha, Mihan, Nagpur, 441108 – Maharashtra, IndiaNagpurMAHARASHTRA. Name of principal investigator: Dr Meenakshi Girish. Site 2 : All India Institute of Medical Sciences (AIIMS) Department of Neurology, Room No. 3, VI Floor, Neurosciences Centre, AIIMS. Ansari Nagar New De…
74Novartis.pdf .txt.csv	46451	CTRI/2020/09/027680 [Registered on: 09/09/2020] Trial Registered Prospectively	Phase 3 randomized, double-blind, placebo-controlled, multi-center study to assess the efficacy and safety of ruxolitinib in patients with COVID-19 associated cytokine storm (RUXCOVID).	phase 3 randomized, double-blind, placebo-controlled, multi-center study to assess the efficacy and safety of ruxolitinib in patients with covid-19 associated cytokine storm (ruxcovid)	0.983957	INC424 (Ruxolitinib).	Drug: Ruxolitinib	4. of the document are New Delhi and the date is not mentioned in the prompt.	09/09/2020	INC424(Ruxolitinib) = 5.0000 milligram (mg) in-house specification active.	tablets.	Ruxolitinib 5 mg tablets twice daily (b.i.d.) for 14 days with possible extension of treatment to 28 days	COVID-19 pneumonia.	(1) ICD-10 Condition: B972||Coronavirus as the cause of diseases classified elsewhere,	: 1. Rhythm Heart Institute- A Unit of Synergy Lifecare Pvt. Ltd., Near Siddharth Bunglows, Sama-Savli Road, Vadodara-390022, Gujarat. Ethics committee details: Rhythm Heart Institute Ethics Committee, ECR/224/Inst/GJ/2013/RR-19. Name of investigator: Dr. Nirav Bhalani. 2. National Institute of Medical Sciences and Research, Shobha Nagar, Jaipur-Delhi Highway, NH-11C Jaipur-303, Rajasthan. Ethics…	Site 1 : Hindusthan Hospital Depart of Pulmonology, Hindusthan Hospital 522/3, 523/3 Nava India Road Udaiyampalayam Coimbatore-641028, Tamil Nadu, India CoimbatoreTAMIL NADU. Name of principal investigator: Dr Srikanth Krishnamurthy. Site 2 : National Institute of Medical Sciences and Research Depart of Respiratory, National Institute of Medical Sciences and Research, Shobha Nagar, Jaipur-Delhi H…
77Eli Lillly.pdf .txt.csv	46455	CTRI/2020/12/029700 [Registered on: 10/12/2020] Trial Registered Prospectively	A Phase 12-Month, Open-Label Study of Lasmiditan in Pediatric Patients with Migraine - PIONEER-PEDS2.	a phase 3, 12-month, open-label study of lasmiditan in pediatric patients with migraine – pioneer-ped2	0.902913	Lasmiditan Hemisuccinate.	Lasmiditan	4. Place: New Delhi, Date: Not specified.	10/12/2020	Lasmiditan Hemisuccinate = 57.8200 milligram (mg) In House Specification (Active), Lasmiditan Hemisuccinate = 115.6500 milligram (mg) In House Specification (Active).	Dosage form: Tablets.	High and Low dose Lasmi administered orally. The study will last about 12 months and may include up to 7 visits.	Indications: Migraine.	(1) ICD-10 Condition: G431||Migraine with aura,	Details of clinical trial sites: - Sir Ganga Ram Hospital, SGRH Marg, Rajinder Nagar, New Delhi - 110060, India, Ethics committee details: Sir Ganga Ram Hospital Ethics Committee, ECR/20/INST/DL/2013/RR-2016, Name of investigator: Dr. Anshu Rohatgi. - Artemis Hospitals, Sector-51, Gurgaon – 001, Haryana, India, Ethics committee details: Artemis health Sciences-Institutional Ethics Committee, ECR/…	Site 1 : All India Institute of Medical Sciences Plot no. 2, Sector 20, 2nd Floor, Room no. 226, Department of Pediatrics, Sumantha, Mihan, Nagpur, 441108 – Maharashtra, IndiaNagpurMAHARASHTRA. Name of principal investigator: Dr Meenakshi Girish. Site 2 : Apollo Gleneagles Hospitals 58, Canal Circular Road, Opposite Salt Lake Stadium, Phool Bagan Kolkata WEST BENGALKolkataWEST BENGAL. Name of pri…
60Novo Nordisk.pdf .txt.csv	46476	CTRI/2020/09/027971 [Registered on: 22/09/2020] Trial Registered Prospectively	Efficacy and safety of oral semaglutide versus placebo both in combination with metformin and/or basal insulin in children and adolescents with type 2 diabetes.	efficacy and safety of oral semaglutide versus placebo both in combination with metformin and/or basal insulin in children and adolescents with type 2 diabetes	0.981481	Semaglutide.	Semaglutide	4. Place: New Delhi, Date: Not mentioned.	22/09/2020	Active: Semaglutide =3.0000 milligram(mg) In House Specification Active, Semaglutide =7.0000 milligram(mg) In House Specification Active, Semaglutide =14.0000 milligram(mg) In House Specification Active. Inactive: Povidone K 90 =8.0000 milligram(mg) U.S.P.,E.P.,J.P. Inactive, Cellulose, microcrystalline=80.0000 milligram (mg)U.S.P.,E.P.,J.P. Inactive, Magnesium stearate =9.7000 milligram (mg) U.S…	Tablets.	3mg, 7mg and 14mg_x000D_ Once a day (OD)_x000D_ Oral. Duration of treatment is 52 weeks.	Intended therapeutic indication for oral semaglutide is improvement of glycaemic control in adults with T2D as adjunct to diet and exercise.	(1) ICD-10 Condition: E119||Type 2 diabetes mellitus without complications,	1. Endolife Speciality Hospital Pvt. Ltd., Dr-No: 94, Old Club Road, Kothapet, Guntur-522001, Andhra Pradesh. Ethics committee details: Institutional Ethics Committee Endolife Speciality Hospital, Endolife Speciality Hospitals Pvt. Ltd., Dr-No: 94, Old Club Road, Kothapet, Guntur-522001, Andhra Pradesh, India. ECR/647/Inst/AP/2014/RR-17. Name of Investigator: Dr. Srikanth Kongara. 2. P.D. Hinduja…	Site 1 : All India Institute of Medical Sciences (AIIMS) Room no 303, Biotechnology block,Dept of EndocrinologyNew DelhiDELHI. Name of principal investigator: Dr Rajesh Khadgawat. Site 2 : Endolife Speciality hospitals Room of Dr. K. Srikanth (Sr. Consultant), Ground Floor, Endolife Speciality hospitals, Old club road KothapetGunturANDHRA PRADESH. Name of principal investigator: Dr Kongara Srikan…
Sr. No. 68 Ct-28-22-Parexel-CTNOC.pdf .txt.csv	46619	CTRI/2020/10/028507 [Registered on: 21/10/2020] Trial Registered Prospectively	\A Phase 2/Randomized, Double-blind, Placebo- and Active-controlled, Parallel-group, Multicenter Protocol to Evaluate the Efficacy and Safety of Guselkumab in Participants with Moderately to Severely Active Crohn's Disease\ (GALAXI).,	a phase 3, multicenter, randomized, double-blind, placebo- and active- controlled, treat-through study to evaluate the efficacy and safety of mirikizumab in patients with moderately to severely active crohns disease	0.67094	The name of the drug is Guselkumab (CNTO 1959).,	Mirikizumab	of the document are New Delhi and the date is not specified in the prompt.,	21/10/2020	is Guselkumab = 100.000 mg In House Specification Active.,	Solution for IV infusion & Subcutaneous Injection.,	dose A IV, followed by dose B SC. The total duration of the combined treatment periods is up to 52 weeks.	Moderately to Severely Active Crohn's Disease.,	(1) ICD-10 Condition: K500||Crohns disease of small intestine,	as follows:", "1. Sir Ganga Ram Hospital, SGRH Marg, Rajinder Nagar, New Delhi-110060, Ethics Committee, Sir Ganga Ram Hospital, Room No. 1643, 6th floor, Casualty Building, SGRH Marg, Rajinder Nagar, New Delhi-110060, ECR number: ECR/1234/Inst/DL/2022, Name of Investigator: Dr. Naresh Kumar Bansal.", "2. Asian Institute of Gastroenterology Pvt. Ltd., Plot No 2131415, Survey No 136/1 Mindspace Ro…	Site 1 : Aakash Healthcare Superspeciality Hospital Road No. 201 Sector 3 Dwarka New Delhi 110075, New delhi, 110075 IndiaNew DelhiDELHI. Name of principal investigator: Dr Sharad Malhotra. Site 2 : All India Institute of Medical Sciences (AIIMS) Ansari Nagar, New Delhi, Delhi 110029 India New DelhiDELHI. Name of principal investigator: Dr Vineet Ahuja. Site 3 : Apollo Speciality Hospital No 320,…
Sr. No. 38 CT-06-20-Siro.pdf .txt.csv	46796	CTRI/2020/09/027969 [Registered on: 22/09/2020] Trial Registered Prospectively	A Phase 2 Randomized, Double-Blind, Placebo-Controlled, Proof Of Concept Study To Evaluate The Efficacy And Safety Of VIB4920 In Subjects With Sjögren’s Syndrome (Ss).	a phase 2 randomized, double-blind, placebo-controlled, proof of concept study to evaluate the efficacy and safety of vib4920 in subjects with sjögren’s syndrome (ss)	0.982249	VIB4920.	VIB4920	4. of the document are Place: New Delhi, Date: not specified.	22/09/2020	VIB4920 =100.0000 mg/ml In House Specification Active.	injection.	Subjects will receive 1500 mg VIB4920 as an IV infusion Q2W-3 doses, then_x000D_ Q4W - 4 additional doses (Stage I)_x000D_ Starting on Day 169 subjects will receive placebo_x000D_ Q4W for 5 doses (Stage II)._x000D_ IV-intravenous_x000D_ Q2W-once every 2 weeks_x000D_ Q4W-once every 4 weeks	Sjogren's Syndrome.	(1) ICD-10 Condition: M00-M99||Diseases of the musculoskeletal system and connective tissue,	Details of clinical trial sites: - Noble Hospital, Basement, Noble Annex, Noble Hospital Pvt. Ltd., 153/A, Magarpatta city road, Hadapsar, Pune-411013, Maharashtra, India; Noble Hospital Institutional Ethics Committee, Noble Hospitals Pvt. Ltd., Room No. 5, Clinical Research Department Noble Annex, , 153/A, Magarpatta city road, Hadapsar, Pune-411013, Maharashtra, India; ECR/302/Inst/KA/2013/RR-1…	Site 1 : Apollo Hospitals, Bhubaneswar Department of Rheumatology. Plot no 251, Sainik School Rd, Unit 15, Gajapati Nagar, Bhubaneswar, Odisha 751005KhordhaORISSA. Name of principal investigator: Dr Ajit Kumar Surin. Site 2 : Bangalore Medical College and Research Institute, Victoria hospital Krishna Rajendra Rd, Fort, Bengaluru, Karnataka 560002BangaloreKARNATAKA. Name of principal investigator:…
79CT-82-20-Sanofi.pdf .txt.csv	46809	CTRI/2020/10/028392 [Registered on: 13/10/2020] Trial Registered Prospectively	A Phase randomized, double-blind, efficacy and safety study comparing SAR442168 to placebo in participants with primary progressive multiple sclerosis (PERSEUS).	a phase 3, randomized, double-blind, efficacy and safety study comparing sar442168 to placebo in participants with primary progressive multiple sclerosis	0.90184	(R)-1-(1-acryloylpiperidin-3-yl)-4-amino-3-(4-phenoxyphenyl)-1H-imidazo[4,5-c]pyridin-2(3H)-one.	Arm name: SAR442168_x000D_ Intervention name: SAR442168 60 mg or Placebo matched to SAR442168	4. of the document are New Delhi and the date is not specified.	13/10/2020	Lactose monohydrate = 140.0000 milligram (mg) E.P. Inactive, SAR442168 = 60.0000 milligram (mg) In House Specification Active.	Tablets.	Dose formulation Tablet _x000D_ Unit dose strength(s) 60 mg _x000D_ Dosage level(s) Once daily _x000D_ Route of administration Oral	Primary Progressive Multiple Sclerosis.	(1) ICD-10 Condition: G35||Multiple sclerosis,	: - Artemis Hospitals, Sector-51, Gurugram-001, Haryana, Ethics committee details: Artemis Health Sciences Institutional Ethics Committee, Artemis Health Institute, Sector-51, Gurugram-001, Haryana, ECR/53/Inst/HR/2013/RR-2019, Name of investigator: Dr. Manish Mahajan. - Department of Neurology, Sir Ganga Ram Hospital, Sir Ganga Ram Hospital Marg, Rajinder Nagar, New Delhi-110060, India, Ethics C…	Site 1 : All India Institute of Medical Sciences Dept. of Neurology, Neuroscience Centre, Ansari Nagar, Ansari Nagar EastNew DelhiDELHI. Name of principal investigator: Dr M V Padma. Site 2 : Artemis Hospital Sector 51, Gurugram GurgaonHARYANA. Name of principal investigator: Dr Manish Mahajan. Site 3 : Fortis Hospital Fortis Memorial Fortis Memorial Research Institute Sector 44, Opp Huda City Ce…
59IQVIA.pdf .txt.csv	46964	CTRI/2020/10/028183 [Registered on: 01/10/2020] Trial Registered Prospectively	A Phase III, Multicenter, Randomized, Parallel Group, Double Blind, Double Dummy, Active Controlled Study of Evobrutinib Compared with Teriflunomide, in Participants with Relapsing Multiple Sclerosis to Evaluate Efficacy and Safety.	a phase iii, multicenter, randomized, parallelgroup, double blind, double dummy, active controlled study of evobrutinib compared with teriflunomide, in participants with relapsing multiple sclerosis to evaluate efficacy and safety.	0.987179	Evobrutinib.	Evobrutinib (M2951) 45mg administered orally twice daily	4. The place of the document is New Delhi and the date is not mentioned in the prompt.	01/10/2020	Evobrutinib = 45.0000 milligram (mg) in-house specification active.	an immediate-release film-coated tablet.	Blinding will be accomplished using a double dummy design given the differences in tablet characteristics between Evobrutinib and Aubagio®. For the purpose of this study, Evobrutinib matching placebo tablets and Aubagio® matching placebo tablets have been developed. Placebo tablets have the same visual appearance as the active tablets.	for subjects with Relapsing Multiple Sclerosis.	(1) ICD-10 Condition: G35||Multiple sclerosis,	: - Sir Ganga Ram Hospital, Marg, Rajinder Nagar, New Delhi-110060, Ethics Committee details: Sir Ganga Ram Hospital Ethics Committee, Room No. 1496, 4th Floor, Old Building, Sir Ganga Ram Hospital, Rajinder Nagar, New Delhi -110060, ECR/20/Inst/DL/2013/RR-2019, Name of investigator: Dr. Anshu Rohtagi. - Max Super Specialty Hospital, 1, Press Enclave Road, Saket, New Delhi -110017, Ethics Committ…	Site 1 : Mallikatta Neuro Centre 3rd floor, Neurology department, Super Specialty building,Opp.MallikattaCircle Kadri Mangalore-575002 Karnataka IndiaBangalore RuralKARNATAKA. Name of principal investigator: Dr Shankara Nellikunja. Site 2 : Max Super Speciality Hospital Ground floor, Neurology department,Saket(West Block), 1 Press Enclave Road, Saket, New Delhi-110017, India. New DelhiDELHI. Name…
69IQVIA.pdf .txt.csv	46964	CTRI/2020/10/028183 [Registered on: 01/10/2020] Trial Registered Prospectively	A Phase III, Multicenter, Randomized, Parallel Group, Double-Blind, Double-Dummy, Active Controlled Study of Evobrutinib Compared with Teriflunomide, in Participants with Relapsing Multiple Sclerosis to Evaluate Efficacy and Safety	a phase iii, multicenter, randomized, parallelgroup, double blind, double dummy, active controlled study of evobrutinib compared with teriflunomide, in participants with relapsing multiple sclerosis to evaluate efficacy and safety.	0.978541	Evobrutinib	Evobrutinib (M2951) 45mg administered orally twice daily	4. Place: New Delhi, Date: Not mentioned	01/10/2020	Evobrutinib = 45.0000 milligram (mg) in House Specification Active	Dosage form: Immediate release Film Coated Tablet	Blinding will be accomplished using a double dummy design given the differences in tablet characteristics between Evobrutinib and Aubagio®. For the purpose of this study, Evobrutinib matching placebo tablets and Aubagio® matching placebo tablets have been developed. Placebo tablets have the same visual appearance as the active tablets.	Indications: Relapsing Multiple Sclerosis	(1) ICD-10 Condition: G35||Multiple sclerosis,	Details of clinical trial sites: 1. Fortis Flt. Lt. Rajan Dhall Hospital, Sector-B Pocket-1, Aruna Asaf Ali Marg, Vasant Kunj, New Delhi-110070, Ethics Committee for Research Fortis Flt. Lt. Rajan Dhall Hospital, Sector-B Pocket-1, Aruna Asaf Ali Marg, Vasant Kunj, New Delhi-110070, ECR/57/Inst/DL/13/RR-19, Dr. Madhuri Behari 2. Lata Mangeshkar Medical Foundation's, Deenanath Mangeshkar Hospital …	Site 1 : Mallikatta Neuro Centre 3rd floor, Neurology department, Super Specialty building,Opp.MallikattaCircle Kadri Mangalore-575002 Karnataka IndiaBangalore RuralKARNATAKA. Name of principal investigator: Dr Shankara Nellikunja. Site 2 : Max Super Speciality Hospital Ground floor, Neurology department,Saket(West Block), 1 Press Enclave Road, Saket, New Delhi-110017, India. New DelhiDELHI. Name…
LambdaCT06.pdf .txt.csv	47090	CTRI/2020/09/027808 [Registered on: 15/09/2020] Trial Registered Prospectively	A Phase-I, single ascending dose study to evaluate the safety, tolerability, and pharmacokinetics of Adrenatab ™ Sublingual tablet relative to intramuscular or subcutaneous formulations of epinephrine in normal, healthy, adult, human subjects under fasting condition.	a phase-i, single ascending dose study to evaluate the safety, tolerability, and pharmacokinetics of adrenatab™ sublingual tablet relative to intramuscular or subcutaneous formulations of epinephrine in normal, healthy, adult, human subjects under fasting condition	0.98513	Epinephrine Sublingual Tablets.	ADRENATAB™ (EPINEPHRINE SUBLINGUAL TABLETS)	4. of the document are FDA Bhawan, Kotla Road, New Delhi-110002, dated 26 AUG 2020.	15/09/2020	Epinephrine base, with varying strengths of 10 mg/20 mg/40 mg/50 mg.	Tablets.	Each Epinephrine sublingual tablets contains 10/20/40/50 mg_x000D_ Manufactured by: Belcher Pharmaceuticals, USA.	first-line treatment and self-medication for serious hypersensitivity reactions.	NORMAL, HEALTHY, ADULT, HUMAN SUBJECTS UNDER FASTING CONDITION	: - Name of Principal Investigator & Trial Sites: Dr. Shrikrishna Kolte, MBBS, MD(Pharmacology), Lambda Therapeutic research Ltd, Lambda house, Plot no. 38, Survey no. 388, Near Silver Oak Club, S.G. Highway, Gota, Ahmedabad, Gujarat. - Ethics Committee Name & Registration Number: Riddhi Medical Nursing Home Institutional Ethics Committee (RMNH), Al101, Jalaram Plaza, Jawahar Chowk, Maninagar, Ah…	Site 1 : Lambda Therapeutic Research Ltd Lambda house, Plot No. 38, Survey no. 388, Near Silver Oak Club, S. G. Highway, Gota- 382481AhmadabadGUJARAT. Name of principal investigator: Dr Shrikrishna Kolte
56-QED.pdf .txt.csv	47126	CTRI/2020/09/027897 [Registered on: 18/09/2020] Trial Registered Prospectively	A Phase 2, Multi-Centre, Open-Label, Single-Arm Trial Investigating the Safety, Efficacy and Pharmacokinetics of C21 in Subjects with Idiopathic Pulmonary Fibrosis.	a phase 2, multi-centre, open-label, single-arm trial investigating the safety, efficacy and pharmacokinetics of c21 in subjects with idiopathic pulmonary fibrosis	0.981928	Compound C21 - angiotensin II type 2 receptor (AT2R) agonist.	C21	4. of the document are Place: New Delhi, Date: not specified.	18/09/2020	given in the form of a list: Identified Specified Impurities<=0.4000 % In House Specification Individual Impurity, Single unspecified impurities<=0.3000 % In House Specification Individual Impurity, Total Related Impurities <=2.0000% In House Specification Total Impurity, Assay 95.0000 to 105.0000 %w/w In House Specification Active.	capsules.	IMP will be administered twice daily orally for 36 weeks from Visit 2 to Visit 14 as follows: _x000D_ _x000D_ _x000D_ 1. Morning dose: Two 50 mg capsules to be taken with a glass of water after minimum 2 hours fasting _x000D_ _x000D_ 2 Afternoon/evening dose: Two 50 mg capsules to be taken with a glass of water after minimum 2 hours fasting _x000D_ _x000D_ Subjects will be required not to eat any…	Idiopathic Pulmonary Fibrosis.	(1) ICD-10 Condition: J841||Other interstitial pulmonary diseases with fibrosis,	are given in the form of a numbered list: 1. Asthma Bhawan R-3, Sector-6, Vidhyadhar Nagar, Jaipur-302039, Rajasthan, India; Institutional Ethics Committee, Asthma Bhawan R-3, Sector-6, Vidhyadhar Nagar, Jaipur-302039, Rajasthan, India; ECR/750/Inst/RJ/2015/RR-18; Dr. Sharad Tikkiwal. 2. Ace Hospital & Research Center, Sr. No 32/2A, Erandawane, Gulwani Maharaj Road, Near Abhishek Hotel, Pune 4110…	Site 1 : ACE Hospital & Research Centre Room No: 104 Ground Floor Ace Hospital & Research Center, Sr. No 32/2A, Erandawane, Gulwani Maharaj Road, Near Abhishek, Pune 411004 PuneMAHARASHTRA. Name of principal investigator: Dr Himanshu Pophale. Site 2 : AMCMET Medical College and Sheth LG General Hospital Near Rambaug Fire Station, Opposite Adani Petrol Pump, Rambaug, Maninagar - 380008, Gujarat, I…
2PSI CRO.pdf .txt.csv	47144	CTRI/2021/03/032089 [Registered on: 17/03/2021] Trial Registered Prospectively	Phase 1/2 Study to Evaluate the Pharmacokinetics, Pharmacodynamics, Safety, and Efficacy of Marzeptacog alfa (activated) in Treatment of Episodic Bleeding in Subjects with Inherited Bleeding Disorders	phase 1/2 study to evaluate the pharmacokinetics, pharmacodynamics, safety, and efficacy of marzeptacog alfa (activated) in treatment of episodic bleeding in subjects with inherited bleeding disorders.	0.990099	Recombinant Factor VIIa, Marzeptacog alfa (activated), or MarzAA	Factor VIIa, marzeptacog alfa (activated) [MarzAA]	4. New Delhi, date not specified.	17/03/2021	Marzeptacog alfa (activated) = 4.6000 mg/vial In House Specification Active	Powder for solution for Injection	Phase1- Single dose- 1A- 18ug/kg IV administration_x000D_ Ascending dose given subcutaneously as be the below dose 1B-10ug/kg, 1C-20ug/Kg, 1D-30ug/Kg, 1E- 40ug/kg, 1F- 60ug/kg. _x000D_ Based on the PK, PD analysis dose for phase 2 is confirmed as following and will administered subcutaneously (1) FVIID- 20ug/kg. (2) GT-60ug/kg. (3) HAwI-E-60ug/kg.	for the treatment of Episodic Bleeding in subjects with inherited bleeding disorders	(1) ICD-10 Condition: D66||Hereditary factor VIII deficiency,	: - Mazumdar Shaw Medical Centre, Narayana Hrudayalaya Limited, 258/A, Bommasandra Industrial Area, Hosur Road, Anekal Taluk, Bengaluru - 560099, Karnataka, India; Narayana Health Medical Ethics Committee; ECR/390/Inst/KA/2013/RR-19; Dr. Sharat Damodar - K.J. Somaiya Hospital & Research Centre, Somaiya Ayurvihar Complex, Eastrern Express Highway, Sion (East), Mumbai – 400022, Maharashtra, India; …	Site 1 : Amrita Institute of Medical Sciences Department of Clinical Haematology & Stem Cell Transplant Unit Amrita Institute of Medical Sciences Ponekkara, AIMS (P.O.) Kochi - 682041, Kerala,India ErnakulamKERALA. Name of principal investigator: Dr Neeraj Sidharthan. Site 2 : K. J. Somaiya Hospital & Research Centre Somaiya Ayurvihar Complex, Eastern Express Highway,Sion (E)MumbaiMAHARASHTRA. Na…
Dienogest.pdf .txt.csv	47266	CTRI/2020/10/028556 [Registered on: 22/10/2020] Trial Registered Prospectively	An observational, multicentre, prospective, open labeled, post marketing surveillance study to evaluate safety and efficacy of Dienogest in patients suffering from endometriosis.	a, multicentre, prospective, open labeled phase iv study to evaluate safety and efficacy of dienogest in patients suffering from endometriosis	0.766667	Dienogest.	Dienogest	4. FDA Bhawan, Kotla Road, New Delhi-11 0002, dated 25 JUN 2020.	22/10/2020	Dienogest 2mg.	Tablet.	2mg OD, Oral for 12 weeks(90 days)	Management of pelvic pain associated with Endometriosis.	(1) ICD-10 Condition: N809||Endometriosis, unspecified,	: - Dr. Shilpa Ghosh, Dept of Gynecology, Aakash Healthcare Superspeciality Hospital, Sector 3, Dwaraka, new Delhi-110075, Institutional Ethics Committee, Aakash Healthcare Superspeciality Hospital, Sector 3, Dwaraka, New Delhi, ECR/5/1nstlDU2019 - Dr. Pragya Pandey, Sudbhawan Hospital, B 31/80, 23B-Bhogabir Lanka Varansi- 221005 UP, Institutional Ethics Committee, Sudbhawan Hospital, B 31/80, 23…	Site 1 : AIIMS Bhubneshwar AIIMS Sijua, Patrapada, Bhubaneshwar, Odisha, 751019 IndiaKhordhaORISSA. Name of principal investigator: Dr Pruthwiraj Sethi. Site 2 : JawaharLal Nehru Medical College and Attached Hospital Department of Gynecology, Kala Bagh, Ajmer, Rajasthan-305001 IndiaAjmerRAJASTHAN. Name of principal investigator: Dr Suchitra Narayan. Site 3 : Jawaharlal Nehru Medical College and H…
rdna15.pdf .txt.csv	47467	CTRI/2020/11/028814 [Registered on: 02/11/2020] Trial Registered Prospectively	Phase IV, open label, non-comparative, multicentre study to evaluate safety and efficacy of subcutaneous Tocilizumab in subjects with giant cell arteritis (GCA).	phase iv, open label, non-comparative, multicenter study to evaluate safety and efficacy of subcutaneous toctlizumab in subjects with giant cell arteritis (gca)	0.96319	Tocilizumab Injection.	Tocilizumab 162mg/0.9ml in a single-dose prefilled syringe.	4. The place of the document is New Delhi and the date is not specified.	02/11/2020	Tocilizumab as the active ingredient and L-Histidine HCl Monohydrate, L-Histidine, L-Methionine, L-Arginine Hydrochloride, L-Arginine, and Polysorbate 80 as inactive ingredients.	a single use prefilled syringe (PFS) for subcutaneous (SC) injection, delivering 162 mg Tocilizumab in a 0.9 mL solution.	Dosage in patients with new-onset GCA: 162 mg s.c every two weeks, combined with the tapering dose of glucocorticoids. _x000D_ Dosage in patients with relapsing GCA: 162 mg s.c once weekly, combined with the tapering dose of glucocorticoids._x000D_ Duration of Therapy : 52 Weeks	for the treatment of giant cell arteritis in adult patients requiring no more than 60mg prednisone per day (or an equivalent drug) at initiation of Tocilizumab.	(1) ICD-10 Condition: M316||Other giant cell arteritis,	: - Site 1: AIIMS, Department of Rheumatology, Room No. 4076, 4077, Fourth Floor, Teaching Block, Ansari Nagar, NewDelhi‐110029, India. Ethics Committee Details: Ethics Committee, AIIMS, Room No. 102, 1st Floor Old, O.T Block, Ansari Nagar, New Delhi -110029. ECR/538/Inst/DL/2014/RR‐17. Name of Principal Investigator: Dr. Danveer Bhadu. - Site 2: SRMC, Sri Ramachandra Institute of Higher Educatio…	Site 1 : All India Institute of Medical Sciences Department of Rheumatology Room No. 4076, 4077, Fourth Floor, Teaching Block All India Institute of Medical Sciences Ansari Nagar, New Delhi-110029, India New DelhiDELHI. Name of principal investigator: Dr Danveer Bhadu. Site 2 : Apollo Gleneagles Hospital Department of medicine & Clinical trial Unit- AGH 58, Canal Circular Road Kolkata- 700054 Wes…
30 CT-143-20-Novo-Nordisk.pdf .txt.csv	47528	CTRI/2020/12/029545 [Registered on: 03/12/2020] Trial Registered Prospectively	A 26-week trial comparing the effect and safety of once weekly insulin icodec and once daily insulin glargine 100 units/mL, both in combination with bolus insulin with or without non-insulin anti-diabetic drugs, in subjects with type 2 diabetes on a basal-bolus regimen.	a 78-week trial comparing the effect and safety of once weekly insulin icodec and once daily insulin glargine 100 units/ml, both in combination with noninsulin anti-diabetic treatment, in insulin naïve subjects with type 2 diabetes.	0.724265	Insulin icodec.	Insulin icodec 700 units/mL	4. Place: New Delhi, Date: Not mentioned.	03/12/2020	Insulin icodec =4200.0000 nmol/ml In House Specification Active.	Solution for injection.	Insulin icodec 700 units/mL, subcutaneous, solution for injection, 3 mL PDS290 pre-filled pen-injector	Indications: Diabetes Mellitus.	(1) ICD-10 Condition: E119||Type 2 diabetes mellitus without complications,	1. Fortis Hospital Shalimar Bagh, A Block, New Delhi-110088. Ethics committee details: Institutional Ethics Committee, Administrative Block, Fortis Hospital Shalimar, A-Block, New Delhi -110088. ECR/513/Inst/DL/2014/RR-2020. Name of investigator: Dr. Ajay Aggarwal. 2. Seminar Room, AB6 Ward, ward Block, 6th Floor, AIIMS, New Delhi-110029. Ethics committee details: Institute Ethics Committee, Room…	Site 1 : Christian Medical College 810, Department of Endocrinology Diabetes & Metabolism Christian Medical College, Vellore -632004, Tamilnadu, IndiaVelloreTAMIL NADU. Name of principal investigator: Dr Nihal Thomas. Site 2 : Gandhi Medical College and Hospital Department of Endocrinology, 3rd floor, Gandhi Medical College and Hospital, Musheerabad, Secunderabad, Telangana 500003 HyderabadTELANG…
Sr. No. 50 Ct-44-20-Pfizer.pdf .txt.csv	48022	CTRI/2020/10/028440 [Registered on: 16/10/2020] Trial Registered Prospectively	A Phase 2, Randomized, Double-Blind, Double-Dummy, Placebo-Controlled, Dose-Ranging, Dose-Finding, Parallel Group study To Assess Efficacy and Safety of PF-06865571 (DGAT2I) Alone And When Coadministered with PF-05221304 (ACCI) In Adult Participants With Biopsy-Confirmed Nonalcoholic Steatohepatitis And Fibrosis Stage 2 or 3.	a phase 2, randomized, double-blind, double-dummy, placebo-controlled, dose-ranging, dose-finding, parallel group study to assess efficacy and safety of pf-06865571 (dgat2i) alone and when coadministered with pf-05221304 (acci) in adult participants with biopsy-confirmed nonalcoholic steatohepatitis and fibrosis stage 2 or 3	0.987842	Names of the drugs are PF-06865571, Placebo for PF-06865571, PF-05221304, and Placebo for PF-05221304.	Drug: PF-05221304 _x000D_ Tablet	4. New Delhi, and the date is not specified in the prompt.	16/10/2020	: - PF-06865571 = 25.0000 milligram (mg) In House Specification Active - PF-06865571 = 50.0000 milligram (mg) In House Specification Active - PF-06865571 = 150.0000 milligram (mg) In House Specification Active - Placebo for PF-06865571 = 0.0000 milligram (mg) Not Applicable(NA)Active - PF-05221304 = 5.0000 milligram (mg) In House Specification Active - PF-05221304 = 10.0000 milligram (mg) In Hous…	Tablets.	(1)Experimental: PF-06865571 (150 mg BID) + PF-05221304 (5 mg BID) _x000D_ participants will receive medication for 48 weeks_x000D_ Interventions:Drug: PF-06865571_x000D_ Drug: PF-05221304_x000D_ _x000D_ (2)Experimental: PF-06865771 (300 mg BID) + PF-05221304 (10 mg BID) _x000D_ participants will receive medication for 48 weeks_x000D_ Interventions:◦Drug: PF-06865571_x000D_ Drug: PF-05221304	the treatment of Non-alcoholic Fatty Liver Disease and Non-alcoholic Steatohepatitis with Liver Fibrosis.	(1) ICD-10 Condition: K760||Fatty (change of) liver, not elsewhere classified,	are : 1. Gujarat Hospital – Gastro and Vascular Centre, Opposite Shree Ram Petrol Pump, Anand Mahal Road, Adajan, Surat, Gujarat-395009, India; Ethics committee details: Unity Hospital Ethics Committee, Unity Trauma Center and ICU, N-4 Janki Park Society Aai Mata Road, Paravat Patiya, Surat, Gujarat - 395010, Gujarat; ECR/6/Inst/GJ/2019; Name of investigator: Dr. Saumin P Shah. 2. Global Hospital…	Site 1 : Global Hospital – Super Specialty & Transplant Centre 35, Dr. E. Borges Road, Hospital Avenue, Opp. Dr Shirodkar High School, Parel, Mumbai, Maharashtra – 400012, IndiaMumbaiMAHARASHTRA. Name of principal investigator: Dr Samir Ramnik Shah. Site 2 : Gujarat Hospital – Gastro and Vascular Centre Opposite Shree Ram Petrol Pump, Anand Mahal Road, Adajan, Surat, Gujarat – 395009, India.Surat…
81CT-76-20-Medpace.pdf .txt.csv	48068	CTRI/2020/12/029838 [Registered on: 16/12/2020] Trial Registered Prospectively	Randomized, Open-Label, Cross-Over, Phase 3 Study to Evaluate the Efficacy and Safety of LIB003 with Evolocumab in Homozygous Familial Hypercholesterolemia Patients on Stable Lipid-Lowering Therapy.	randomized, open-label, cross-over, phase 3 study to evaluate the efficacy and safety of lib003 with evolocumab in homozygous familial hypercholesterolemia patients on stable lipid-lowering therapy	0.98	LIB003.	LIB003	4. New Delhi, and the date is not specified in the prompt.	16/12/2020	LIB003 =250.0000 mg/ml U.S.P Active.	a sterile solution for injection.	300 mg SC Q4W ,PCSK9 inhibitor. It will be administered Q4W (every 4 weeks) as SC (subcutaneous) injections_x000D_ 48 weeks active treatment duration	low-density lipoprotein cholesterol (LDL-C) reduction in patients with homozygous familial hypercholesterolemia (HoFH) who need additional LDL-C reduction.	(1) ICD-10 Condition: E780||Pure hypercholesterolemia,	: - G. B. Pant Institute of Postgraduate Medical Education and Research, Room No. 133, 1St Floor, Academic Block, Department of Cardiology, Jawahar Lal Nehru Marg, New Delhi-110002, India - Institutional Ethics Committee, Room No-306-A, Maulana Azad Medical College, New Delhi -110002, India - ECR/329/Inst/DL/2013/RR-19 - Name of the investigator: Dr. Vimal Mehta.	Site 1 : Care Institute of Medical Sciences Near. Shukan Mall, Off. Science City Road, Sola -38060AhmadabadGUJARAT. Name of principal investigator: Dr Milan Chinubhai Chag. Site 2 : G .B. Pant Institute of Postgraduate Medical Education & Research, Room No.-133, 1st Floor, Academic Block,Department of Cardiology, Jawahar Lal Nehru Marg,New Delhi-110002, IndiaNew DelhiDELHI. Name of principal inve…
40CT114-20-Novartis.pdf .txt.csv	48534	CTRI/2021/07/034652 [Registered on: 07/07/2021] Trial Registered Prospectively	A multi-center, randomized, double-blind, placebo controlled, parallel group, phase III study to evaluate the efficacy and safety of LNP023 in primary IgA nephropathy patients with protocol number CLNP023A2301.	a multi-center, randomized, double-blind, placebo controlled, parallel group, phase iii study to evaluate the efficacy and safety of lnp023 in primary iga nephropathy patients	0.825472	LNP023.	LNP023 200mg	4. New Delhi and the date is not mentioned in the prompt.	07/07/2021	LNP023 = 200.0000 milligram (mg) in-house specification active.	a hard gelatin capsule.	Capsules for Oral use in Double blind patient specific kits for a treatment duration of 24 months_x000D_ _x000D_ LNP023 200mg b.i.d	IgA nephropathy.	(1) ICD-10 Condition: N027||Recurrent and persistent hematuriawith diffuse crescentic glomerulonephritis,	are : - Shri Mahant Indiresh Hospital, Patel Nagar, Dehradun - 248001 Ethics committee details: Institutional Ethics Committee, Shri Guru Ram Rai Institute of Medical & Health Science Administrative Block, Patel Nagar, Dehradun – 248001 ECR number: ECR/710/Inst/UK/2015/RR-18 Name of investigator: Dr. Vivek Ruhela - Max Super Speciality Hospital, 1 Press Enclave Road, Saket, New Delhi-110017 Ethic…	Site 1 : All India Institute of Medical Science Department of Nephrology, AIIMS, Ansari Nagar, Delhi-29New DelhiDELHI. Name of principal investigator: DrSoumita Bagchi. Site 2 : Apollo DRDO Hospital DMRL Cross Rd, Kanchan Bagh, Hyderabad, Telangana 500058HyderabadTELANGANA. Name of principal investigator: DrParthasaradhi Sarvepalli. Site 3 : Dr. D Sree Bhushan Raju Nizams Institute of Medical Sci…
35 CT-133-20-Spectra.pdf .txt.csv	48547	CTRI/2021/05/033546 [Registered on: 11/05/2021] Trial Registered Prospectively	mulTi-Arm Therapeutic study in pre-ICu patients admitted with Covid-19 – Experimental drugs and mechanisms (TACTIC-E).	multi-arm therapeutic study in pre-icu patients admitted with covid-19 – experimental drugs and mechanisms	0.883333	EDP1815.	EDP1815	4. New Delhi, and the date is not mentioned in the prompt.	11/05/2021	EDP1815 = 80000.0000 millions cells per capsule In House Specification. The active ingredient is EDP1815.	capsules.	2 capsules twice daily for 14 days	Covid-19.	(1) ICD-10 Condition: B972||Coronavirus as the cause of diseases classified elsewhere, (2) ICD-10 Condition: B998||Other infectious disease,	: - Apollo Hospitals, No. 21, Greams Lane, Off Greams Road, Chennai 600 006, Tamil Nadu, India. Ethics committee details: Institutional Ethics Committee – Clinical Studies, Apollo Hospitals Enterprise Limited, #21, Greams Lane, Off Greams Road, Thousand Lights, Chennai - 600 006, Tamil Nadu, India. ECR number: ECR/10Inst/TN/2017. Name of investigator: Dr. V. Ramasubramanian. - Apollo Hospitals, 1…	Site 1 : Apollo Hospital International LImited Infectious Disease Department Plot 1A Bhat GIDC Estate Gandhinagar 382428AhmadabadGUJARAT. Name of principal investigator: Dr Manoj Singh. Site 2 : Apollo Hospitals Department of Infectious Disease 21 Greams Lane Off Greams Road ChennaiChennaiTAMIL NADU. Name of principal investigator: Dr V Ramasubramanian. Site 3 : Apollo Hospitals Navi Mumbai Infec…
CT-21-2020.pdf .txt.csv	48578	CTRI/2020/11/028779 [Registered on: 02/11/2020] Trial Registered Prospectively	A phase I, open label, parallel, randomized trial to assess the safety and efficacy of SARS-CoV-2 Equine Antiserum Immunoglobulin (Purified F(ab')2 fragment) in hospitalized COVID-19 patients with moderate disease in addition to standard of care.	a phase i, open label, parallel, randomised trial to assess the safety and efficacy of sars-cov-2 equine antiserum immunoglobulin (purified f(ab)2 fragment) in hospitalised covid-19 patients with moderate disease in addition to standard of care.	0.979839	SARS-CoV-2 Equine Antiserum Immunoglobulin (Purified F(ab')2 fragment).	SARS-CoV-2 (COVID-19) Antiserum_x000D_ Immunoglobulins (Purified F(ab)2 fragment along with standard of_x000D_ care	4. of the document are New Delhi on 16.10.2020.	02/11/2020	: - Active ingredient: SARS-CoV-2 virus neutralization titer NLT 10000 / mL as measured by PRNT 90 assay - Inactive ingredients: Glycine 22.5mg, Sodium Chloride 0.7mg, Water for injection q.s to 1.0 ml	a solution for injection.	Patients in this group will receive two 4mL_x000D_ doses (at day 0 and Day 1) of BioE’s SARS-CoV-2 (COVID-19) Antiserum Immunoglobulins_x000D_ (Purified F(ab)2 fragment) intravenously along with standard of care.	to treat patients with COVID-19 disease.	(1) ICD-10 Condition: B972||Coronavirus as the cause of diseases classified elsewhere,	: - Clinical Trial Site 1: All India Institute of Medical Sciences, Patna, Phulwarisharif, Bihar -801507 India; Ethics Committee details: Institutional Ethics Committee, All India Institute of Medical Sciences, Patna, Phulwarisharif, Bihar -801507 India; ECR number: ECR/1387/Inst/BR/2020; Name of Principal Investigator: Dr. Chandramani Singh - Clinical Trial Site 2: Visakha Institute of Medical S…	Site 1 : All India Institute of Medical Sciences 1st Floor, Room No. 17, Department of Community & Family Medicine, Aurangabad Road,Phulwari Sharif- 801507PatnaBIHAR. Name of principal investigator: Dr Chandramani Singh. Site 2 : Visakha Institute of Medical Sciences(VIMS) 2nd Floor, Room No. 03, S.No.97/2, Dept of Medicine, Hanumanthuwaka, Chinagadilli Village-530040VisakhapatnamANDHRA PRADESH. …
11AstraZeneca.pdf .txt.csv	48758	CTRI/2021/03/031930 [Registered on: 11/03/2021] Trial Registered Prospectively	A Phase II, Multicenter, Open-label Study to Evaluate the Efficacy and Safety of Trastuzumab Deruxtecan (T-DXd, DS-8201a) for the Treatment of Selected HER2-expressing Tumors (DESTINY-PanTumor02).	a phase ii, multicenter, open-label study to evaluate the efficacy and safety of trastuzumab deruxtecan (t-dxd, ds-8201a) for the treatment of selected her2-expressing tumors. destiny-pantumor02	0.964646	Trastuzumab Deruxtecan.	Trastuzumab Deruxtecan	4. New Delhi, with no specific date mentioned.	11/03/2021	Trastuzumab Deruxtecan = 100.0000 mg/vial. No inactive ingredients are mentioned.	vials.	Dose: 5.4 mg/kg_x000D_ Frequency: every 3 weekly cycle_x000D_ Route of administration: IV infusion _x000D_ Duration of treatment: The number of treatment cycles with T-DXd is not fixed. Upon commencing study treatment, patients will continue receiving T-DXd until RECIST v1.1 disease progression, withdrawal of consent or any of the discontinuation criteria are met	the treatment of selected HER2-expressing tumors.	(1) ICD-10 Condition: D499||Neoplasm of unspecified behavior of unspecified site,	: - Tata Memorial Hospital, 3rd Floor, Homibhabha Building, Room Number 323, Dr Ernest Borges Road, Parel, Mumbai-4000 Maharashtra, India. Ethics committee details: Institutional Ethics Committee, 3rd Floor, Main Building, Dr Ernest Borges Road, Parel, Mumbai-4000 Maharashtra, India. ECR number: ECR/170/Inst/MH/2013/RR-19. Name of investigator: Dr. Vikas Sureshchand Ostwal. - Artemis Hospital, Se…	Site 1 : Artemis Hospital Dept. of Medical Oncology Chief of Medical Oncology Sector 51, PIN– 122001 GurgaonHARYANA. Name of principal investigator: Dr Hari Goyal. Site 2 : HCG Manavata Cancer Centre Behind Shivang Auto, Mumbai Naka, PIN -422002NashikMAHARASHTRA. Name of principal investigator: Dr Shruti Kate. Site 3 : Kokilaben Dhirubhai Ambani Hospital and Medical Research Institute Dept. of Me…
85 Ct-90-20-IQVIA-CTNOC.pdf .txt.csv	48797	CTRI/2020/10/028602 [Registered on: 23/10/2020] Trial Registered Prospectively	A Multicentre, Phase 2, Randomised Study to Assess the Efficacy and Safety of Bemcentinib for the Treatment of COVID-19 in Hospitalised Patients.	a multicentre, phase 2, randomised study to assess the efficacy and safety of bemcentinib for the treatment of covid-19 in hospitalised patients	0.979592	Bemcentinib (BGB324).	Bemcentinib (BGB324) 100mg Oral	4. The place of the document is New Delhi and the date is not mentioned.	23/10/2020	Bemcentinib, free base = 100.0000 milligram (mg) In House Specification Active.	Capsules.	1)400mg of will be given on Day 1 through Day 3 _x000D_ 2)200mg of will be given on Day 4 through Day 15	for the Treatment of COVID-19 in Hospitalised Patients.	, (1) ICD-10 Condition: B972||Coronavirus as the cause of diseases classified elsewhere,	: 1. Kasturba Medical College Hospital (a constituent institution of MAHE, Manipal), Attavar, Mangaluru-575001, Karnataka, India, Ethics committee details: Manipal Academy of Higher Education (MAHE) Ethics Committee, ECR/541/Ins/t/KA/2014/RR-20, Name of investigator: Dr. John Thomas Ramapuram. 2. Sahyadri Super Specialty Hospital, 30C, Erandwane, Karve Road, Pune -411004, Maharashtra, India, Ethi…	Site 1 : Chopda Medicare & Research Centre Pvt Ltd Dept of Cardiology, Ground Floor,NA – OPD ,Magnum Heart Institute, 3/5, Patil Lane No, Laxmi Nagar, Near K.B.H Vidyalaya, Canada Corner, Nashik – 422005, MaharashtraNashikMAHARASHTRA. Name of principal investigator: Dr Manojkumar Chopada. Site 2 : JSS Hospital Dept of Geriatric , 1st Floor, 1002, MG Road, Mysuru – 570004, KarnatakaMysoreKARNATAKA…
73Johnson & Johnson.pdf .txt.csv	48914	CTRI/2020/11/029082 [Registered on: 12/11/2020] Trial Registered Prospectively	A Phase Randomized Study of Amivantamab and Lazertinib Combination Therapy Versus Osimertinib Versus Lazertinib as First-Line Treatment in Patients with EGFR-Mutated Locally Advanced or Metastatic Non-Small Cell Lung Cancer.	a phase 3, randomized study of amivantamab and lazertinib combination therapy versus osimertinib versus lazertinib as first-line treatment in patients with egfr-mutated locally advanced or metastatic non-small cell lung cancer.	0.965217	The names of the drug are Amivantamab and Lazertinib.	Amivantamab	4. of the document are New Delhi and the date is not mentioned.	12/11/2020	: - Amivantamab = 50.0000 mg/ml U.S.P.,E.P. Active - Lazertinib = 80.0000 milligram (mg) U.S.P.,E.P. Active	Tablets and Monoclonal Antibody.	Participants will receive amivantamab 1050mg intravenously for body weight less than 80kg and 1400 mg for body weight greater than or equal to 80 kg in 28-day cycles: once weekly in Cycle 1 (with a split dose on Days 1-2), and then every 2 weeks in subsequent cycles	EGFR Mutated Locally Advanced or Metastatic Non-Small Cell Lung Cancer.	(1) ICD-10 Condition: C349||Malignant neoplasm of unspecifiedpart of bronchus or lung,	: - Tata Memorial Hospital, Dr. Ernest Borges Marg, Parel, Mumbai - 4000 Institutional Ethics Committee, 3rd Floor, Main Building Tata Memorial Hospital, Dr. Ernest Borges Road, Parel, Mumbai-4000 ECR/170/Inst/MH/2013/RR-19 Dr. Kumar Prabhash - Basavatarakam Indo American Centre Hospital and Research Institute, Road No. 10, Banjara Hills, Hyderabad,500034, Telangana State, India Institutional Eth…	Site 1 : Basavatarakam Indo American Centre Hospital and Research Institute Road No 14, Banjara Hills, Hyderabad, Telangana, 500034, IndiaHyderabadTELANGANA. Name of principal investigator: Dr M V T Krishna Mohan. Site 2 : HCG Manavata Cancer Centre Behind Shivang Auto, Mumbai Naka, Nasik, Maharashtra, 422002, IndiaNashikMAHARASHTRA. Name of principal investigator: Dr Rajnish Nagarkar. Site 3 : N…
80CT-79-20-Johnson & Johnson.pdf .txt.csv	48922	CTRI/2020/11/029081 [Registered on: 12/11/2020] Trial Registered Prospectively	A Randomized, Open-label Phase 3 Study of Combination Amivantamab and Carboplatin - Pemetrexed Therapy, Compared with Carboplatin-Pemetrexed, in Patients with EGFR Exon 20ins Mutated Locally Advanced or Metastatic Non-Small Cell Lung Cancer.	a randomized, open-label phase 3 study of combination amivantamab and carboplatin-pemetrexed therapy, compared with carboplatin-pemetrexed, in patients with egfr exon 20ins mutated locally advanced or metastatic non-small cell lung cancer	0.979424	Amivantamab.	Amivantamab	4. of the document are New Delhi and the date is not mentioned.	12/11/2020	Amivantamab = 50.0000 mg/ml U.S.P.,E.P. Active.	Monoclonal Antibody.	Amivantamab will be administered as an IV infusion once weekly up to Cycle 2 Day 1 and then 1 on Day 1 of each 21-day cycle starting with Cycle 3	EGFR Exon 20ins Mutated Locally Advanced or Metastatic Non-Small Cell Lung Cancer.	(1) ICD-10 Condition: C349||Malignant neoplasm of unspecifiedpart of bronchus or lung,	- Tata Memorial Hospital, Dr. Ernest Borges Marg, Parel, Mumbai-4000- Ethics committee details: Institutional Ethics Committee Clinical Research Secretariat, 3rd Floor Main Building Tata Memorial Hospital Parel, Mumbai-4000 ECR/170/Inst/MH/2013/RR-19, Name of the investigator: Dr. Vijay Patil - Basavatarakam Indo American cancer Hospital and Research Institute, Road No. 10, Banjara Hills, Hyderab…	Site 1 : Basavatarakam Indo American Centre Hospital and Research Institute Road No 14, Banjara Hills, Hyderabad, Telangana, 500034, IndiaHyderabadTELANGANA. Name of principal investigator: Dr M V T Krishna Mohan. Site 2 : HCG Manavata Cancer Center Behind Shivang Auto,Mumbai Naka, Nasik, Maharashtra, 422002, IndiaNashikMAHARASHTRA. Name of principal investigator: Dr Rajnish Nagarkar. Site 3 : No…
89 CT-83-20-Medpace-CT NOC.pdf .txt.csv	49049	CTRI/2020/12/030162 [Registered on: 31/12/2020] Trial Registered Prospectively	A randomized, double-blind, multicenter, placebo-controlled phase 3 study with open-label period to evaluate the efficacy and safety of inebilizumab in adults with myasthenia gravis.	a randomized, double-blind, multicenter, placebo-controlled phase 3 study with open-label period to evaluate the efficacy and safety of inebilizumab in adults with myasthenia gravis	0.983696	Inebilizumab.	Type Name Details Intervention Inebilizumab Intravenous 300mg inebilizumab or Placebo; AChR-Ab+ subject will receive inebilizumab or placebo at RCP Days 1, 15, and 183. MuSK-Ab+ subject will receive inebilizumab or placebo at RCP Days 1 and 15._x000D_ Those randomized to inebilizumab in the RCP will receive inebilizumab at OLP Days 1 & 183 and placebo at OLP Day 15._x000D_ Comparator Agent Placeb…	4. Place: New Delhi, Date: not specified.	31/12/2020	Inebilizumab = 10.0000 mg/ml Active.	Sterile liquid for IV administration.	Type	To treat myasthenia gravis.	(1) ICD-10 Condition: G700||Myasthenia gravis,	: 1. Institute of Neurosciences, Near Valentino Business Hub, BRTS Canal Road, Opp. Khatodara BRTS Bus Stand, Surat, Gujarat-395001, Ethics committee details: Unity Hospital Ethics Committee, Unity Hospital, Unity Trauma Center and ICU, N-4 Janki Park Society, Aai Mata Road, Paravat Patiya, Surat - 395010, Gujarat, India, ECR/6/Inst/GJ/2019, Name of investigator: Dr. Anirudha Apte. 2. Shree Siddh…	Site 1 : Bangalore Medical College and Research Institute Fort, K.R. Rd, Bengaluru, 560002, IndiaBangaloreKARNATAKA. Name of principal investigator: Dr Parveen Kumar. Site 2 : Christian Medical College Vellore Ida Scudder Road, Vellore,632004VelloreTAMIL NADU. Name of principal investigator: Dr Arun Mathai Mani. Site 3 : Deenanath Mangeshkar Hospital and Research Centre, Erandwane, 411004 ,IndiaP…
88 CT-92-20-Eli Lilly-CTNOC.pdf .txt.csv	49051	CTRI/2020/12/029696 [Registered on: 09/12/2020] Trial Registered Prospectively	A Randomized, Double-Blind, Placebo-Controlled, Phase 2 Study of LY3471851 (NKTR-358) in Adults with Systemic Lupus Erythematosus.	a randomized, double-blind, placebo-controlled, phase 2 study of ly3471851 (nktr-358) in adults with systemic lupus erythematosus.	0.984848	LY3471851.	LY3471851	4. The place of the document is New Delhi and the date is not specified in the prompt.	09/12/2020	- Active ingredient: LY3471851 = 1.0000 milligram (mg) In House Specification. - Inactive ingredients: Sucrose = 20.0000 milligram (mg) U.S.P., Sodium Chloride = 8.7700 milligram (mg) U.S.P., Sodium Acetate Anhydrous = 0.6000 milligram (mg) U.S.P., Glacial Acetic Acid = 0.1600 milligram (mg) U.S.P.	Injection.	Administered SC with combination of 3 dose of levels that is High Dose, Mid Dose and Low Dose in every 2 weeks._x000D_ Which can last untill 24 weeks.	Systemic Lupus Erythematosus.	(1) ICD-10 Condition: M329||Systemic lupus erythematosus, unspecified,	: - Sancheti Institute for Orthopaedics and Rehabilitation, 16 Shivajinagar, Pune-411005, Ethics committee details: Institutional Ethics Committee, Sancheti Institute for Orthopaedics and Rehabilitation, 16 Shivajinagar, Sancheti Research Center, Pune-411005, ECR/90/Inst/MH/2013/RR-20, Name of investigator: Dr. Ajit Nalawade. - Centre for Rheumatic Disease, 1988, Hermes Elegance, 11, Convent Stre…	Site 1 : All India Institute of Medical Sciences Plot No. 2, Sector - 20, MIHAN,Nagpur 441108 ,Maharashtra, IndiaNagpurMAHARASHTRA. Name of principal investigator: Dr Rajashree Khot. Site 2 : Amber Clinic 401-402 and 417 Santorini square, Behind Abhishree complex, Above Sangini Hospital, Jodhpur crossroad, Satellite, Ahmedabad, Gujarat - 380015AhmadabadGUJARAT. Name of principal investigator: Dr …
78AstraZeneca.pdf .txt.csv	49220	CTRI/2020/12/029451 [Registered on: 01/12/2020] Trial Registered Prospectively	A Multi-centre Phase II, Double-Blind, Randomised Study of Savolitinib in Combination with Osimertinib vs Savolitinib in Combination with Placebo in Patients with EGFRm+ and MET Amplified Locally Advanced or Metastatic Non-Small Cell Lung Cancer who have Progressed Following Treatment with Osimertinib.	a multi-centre phase ii, double-blind, randomised study of savolitinib in combination with osimertinib vs savolitinib in combination with placebo in patients with egfrm plus and met amplified locally advanced or metastatic non-small cell lung cancer who have progressed following treatment with osimertinib	0.973856	Savolitinib and Osimertinib tablets.	Savolitinib once daily plus osimertinib once daily	4. New Delhi, and the date is not mentioned.	01/12/2020	Savolitinib = 100.0000 milligram (mg) In House Specification Active, Osimertinib = 40.0000 milligram( mg) In House Specification Active, Osimertinib = 80.0000 milligram (mg) In House Specification Active.	tablets.	1:1 Assignment_x000D_ Oral and once daily until disease progression or toxicity.	to treat patients with (EGFRm+) and MET Ampflified Locally advanced or metastatic Non-Small Cell Lung Cancer (NSCLC) who have progressed Following treatment With Osimertinib.	(1) ICD-10 Condition: C349||Malignant neoplasm of unspecifiedpart of bronchus or lung,	: 1. Shetty’s Hospitals, Plot No. 11& h “F Main, Kaveri Nagar, Bommanahalli, Bangalore - 560068, Karnataka, India. Ethics committee details: Shetty’s Hospital Ethics Committee. ECR number: ECR/918/Inst/KA/2017/RR-20. Name of the investigator: Dr. Satheesh C.T. 2. Kokilaben Dhirubhai Ambani Hospital and Medical Research Institute, 2nd floor, Rao Saheb Achutrao Patwardhan Marg, Four Bunglows, Andhe…	Site 1 : Kokilaben Dhirubhai Ambani Hospital and Medical Research Institute Dept. of Medical Oncology Consultant Medical Oncologist Kokilaben Dhirubhai Ambani Hospital and Medical Research Institute, Rao Saheb, Achutrao Patwardhan Marg, Four Bungalows, Andheri West, Mumbai, PIN 400053 MumbaiMAHARASHTRA. Name of principal investigator: Dr Imran Shaikh. Site 2 : Rajiv Gandhi Cancer Institute and Re…
63Cliantha.pdf .txt.csv	49463	CTRI/2020/12/029611 [Registered on: 07/12/2020] Trial Registered Prospectively	A Multicentre, Randomised, Double-Blind, Double-Dummy, Three-Arm, Placebo Controlled, Parallel Adaptive Phase III Clinical Study to Evaluate the Efficacy and Safety of Dimethyl Fumarate Gastro-Resistant Hard Capsule of Alvogen Malta (Out-Licensing) Ltd with Fumaderm® Gastro-Resistant Tablet of Biogen GmbH in Subjects with Moderate to Severe Chronic Plaque Psoriasis.	a multicentre, randomised, double-blind, double-dummy, three-arm, placebo controlled, parallel adaptive phase iii clinical study to evaluate the efficacy and safety of dimethyl fumarate gastro-resistant hard capsule of alvogen malta (out-licensing) ltd with fumaderm® gastro-resistant tablet of biogen gmbh in subjects with moderate to severe chronic plaque psoriasis.	0.994595	Dimethyl Fumarate Gastro-Resistant Hard Capsule 30 mg and 120mg.	Dimethyl Fumarate Gastro-Resistant Hard Capsule of Alvogen Malta (Out-Licensing) Ltd	4. Place: New Delhi, Date: not specified.	07/12/2020	Dimethyl fumarate = 30.0000 milligram (mg) In House Specification Active, Dimethyl fumarate =120.0000 milligram (mg) In House Specification Active.	Capsules.	Hard Capsule of 30 mg & 120 mg._x000D_ _x000D_ Dosing will be started with a low initial dose with subsequent increase in the dose. In the first week, 30 mg is taken once daily (1 capsule in the evening). In the second week, 30 mg is taken twice daily (1 capsule in the morning and 1 capsule in the evening). In the third week, 30 mg is taken three times daily (1 capsule in the morning, 1 capsule a…	Treatment of moderate to severe plaque psoriasis in adults in need of systemic medicinal therapy.	(1) ICD-10 Condition: L409||Psoriasis, unspecified,	: - Government Medical College and Sir Sayaji-rao General Hospital (SSGH), OPD-1, Ground Floor, Department of Dermatology, Jail Road, Indira Avenue, Sayajiganj, Vadodara-390001, Gujarat. Ethics committee details: Institutional Ethics Committee for Human Research, Pharmacology Department, Medical College and SSG Hospital, Jail Road, Indira Avenue, Vadodara-390001. ECR number: ECR/85/Inst/GJ/2013/R…	Site 1 : B.J. Government Medical College & Sassoon Gen Hospital Gr. Floor, OPD No 33. Dept. of Skin & VD., B.J. Government Medical College & Sassoon Gen Hospital, Pune-411001, Maharashtra, IndiaPuneMAHARASHTRA. Name of principal investigator: Dr Anil Gosavi. Site 2 : Banaras Hindu University Room no 1358, 2nd Floor VaranasiUTTAR PRADESH. Name of principal investigator: Dr Tulika Rai. Site 3 : Dec…
100 CT-107-20-PPD.pdf .txt.csv	49646	CTRI/2021/01/030594 [Registered on: 19/01/2021] Trial Registered Prospectively	A Randomized, Double-Blinded, Placebo-Controlled Trial to Investigate the Efficacy, Safety, and Tolerability of Efgartigimod PH20 SC in Adult Patients With Pemphigus (Vulgaris or Foliaceus) (ADDRESS).	a randomized, double-blinded, placebo-controlled trial to investigate the efficacy, safety, and tolerability of efgartigimod ph20 sc in adult patients with pemphigus (vulgaris or foliaceus) (address)	0.985149	ARGX-113 (Efgartigimod PH20 SC).	ARGX-113 (Efgartigimod PH20 SC)	4. Place: New Delhi, Date: not specified.	19/01/2021	ARGX-113 = 165.0000 mg/ml In House Specification Active.	Injection.	Route of administration: efgartigimod with rHuPH20 will be administered Subcutaneously each week _x000D_ Duration of therapy: 30 weeks of treatment period. _x000D_ Dose: Efgartigimod PH20 SC will be administered on day 1 and day 8 at a dose of 2000 mg, followed by weekly administrations of 1000 mg until complete remission on minimal therapy (CR on minimal therapy).	Adult Patients with Pemphigus (Vulgaris or Foliaceus).	(1) ICD-10 Condition: L102||Pemphigus foliaceous, (2) ICD-10 Condition: L100||Pemphigus vulgaris,	Details of clinical trial sites: - B J Medical College, Civil Hospital, Asarwa, Ahmedabad-380016, Institutional Ethics Committee, Civil Hospital and B J Medical College, Ahmedabad, ECR/72/Inst/GJ/2013/RR-19, Dr. Bela J Shah. - Department of Dermatology, Venereology & Leprology, Postgraduate Institute of Medical Education & Research, Sector - Chandigarh - 1600 India, Institutional Ethics Committee…	Site 1 : Ajanta Hospital and IVF Centre Ajanta Research Centre, Ajanta Hospital and IVF Centre, 765, ABC Complex, Kanpur Road, Alambagh, Lucknow-226005 LucknowUTTAR PRADESH. Name of principal investigator: Dr Amit Madan. Site 2 : BJ Medical college and Civil Hospital Department of Dermatology, Venereology and Leprosy B. J. Medical College and Civil Hospital, Asarwa, Ahmedabad-380016 AhmadabadGUJA…
Sr. No. 74 CT-41-21-Novartis.pdf .txt.csv	49651	CTRI/2022/03/041310 [Registered on: 23/03/2022] Trial Registered Prospectively	An Adaptive, Randomized, Active-Controlled, Open-Label, Sequential Cohort, Multicenter Study To Evaluate The Efficacy, Safety, Tolerability, and Pharmacokinetics of Intravenous Cipargamin (KAE609) in Adult and Pediatric Participants with Severe Plasmodium falciparum Malaria (KARISMA–KAE609’s Role in Severe Malaria).	an adaptive, randomized, active-controlled, open-label, sequential cohort, multicenter study to evaluate the efficacy, safety, tolerability, and pharmacokinetics of intravenous cipargamin (kae609) in adult and pediatric participants with severe plasmodium falciparum malaria (karisma – kae609’s role in severe malaria)	0.96904	KAE609 (CIPARGAMIN).	KAE609 20 mg	4. of the document are New Delhi and not mentioned.	23/03/2022	KAE609 =10.0000 mg/ml In House Specification Active.	Solution for injection or infusion.	Minimum of two doses; q24h (to be administered at 0 hour and 24 hours) and not exceeding three doses (Dose 3 at 48 hours) followed by oral medication (Coartem® bid for 3 days)	Severe Plasmodium Falciparum Malaria.	(1) ICD-10 Condition: B508||Other severe and complicated Plasmodium falciparum malaria,	: - Department of Paediatrics, All India Institute of Medical Sciences (AIIMS), Tatibandh, GE Road, RAIPUR-492099, Chhattisgarh. Ethics committee details: Institute Ethics Committee, AIIMS Raipur, Room No. 2103, 2nd Floor, South Wing, Medical College Complex, Gate No. 5, All India Institute of Medical Sciences Tatibandh, GE Road, Raipur-492099, Chhattisgarh. ECR number: ECR/2020/CR/011. - Nirmal …	Site 1 : All India Institute of Medical Sciences Department of pediatrics,GE ROAD,Tatibandh, Raipur 492099, Chhattisgarh IndiaRaipurCHHATTISGARH. Name of principal investigator: Dr Sunil Natha Jondhale. Site 2 : Community Welfare Society Hospital (CWSH) Northen Avenue Jagda Rourkela, 769042 Orissa IndiaSundargarhORISSA. Name of principal investigator: DrSanjib Mohanty. Site 3 : Nirmal Hospital PV…
14 CT-108-20-PPD.pdf .txt.csv	49660	CTRI/2021/02/031558 [Registered on: 25/02/2021] Trial Registered Prospectively	An Open-Label, Multicenter, Follow-up Trial of ARGX-113-1904 to Evaluate the Safety, Tolerability, and Efficacy of Efgartigimod PH20 SC in Patients With Pemphigus (ADDRESS+).	an open-label, multicenter, follow-up trial of argx-113-1905 to evaluate the safety, tolerability, and efficacy of efgartigimod ph20 sc in patients with pemphigus (address plus)	0.954802	ARGX-113 (Efgartigimod PH20 SC).	ARGX-113 (Efgartigimod PH20 SC)	4. New Delhi, and the date is not mentioned in the prompt.	25/02/2021	ARGX-113 = 165.0000 mg/ml In House Specification Active.	an injection.	Efgartigimod PH20 will be administered subcutaneously either weekly 1000 mg or 2000 mg on day 1 and day 8, followed by weekly 1000 mg with treatment being stopped upon achieving clinical remission on minimal therapy	adult patients with Pemphigus (Vulgaris or Foliaceus).	(1) ICD-10 Condition: L102||Pemphigus foliaceous, (2) ICD-10 Condition: L100||Pemphigus vulgaris,	: - Ajanta Hospital & IVF Centre, 765, ABC Complex, Kanpur Road, Alambagh, Lucknow-226005, Institutional Ethics Committee, Ajanta Hospital & IVF Centre, 765, ABC Complex, Kanpur Road, Alambagh, Lucknow-226005, ECR/611/Inst/UP/2014/RR-20, Dr. Amit Madan - B J Medical College, Civil Hospital, Asarwa, Ahmedabad - 380016, Institutional Ethics Committee, B J Medical College, Civil Hospital, Ahmedabad …	Site 1 : Ajanta Hospital and IVF Centre Ajanta Research Centre, Ajanta Hospital and IVF Centre, 765, ABC Complex, Kanpur Road, Alambagh, Lucknow-226005 LucknowUTTAR PRADESH. Name of principal investigator: Dr Amit Madan. Site 2 : BJ Medical college and Civil Hospital Department of Dermatology, Venereology and Leprosy B. J. Medical College and Civil Hospital, Asarwa, Ahmedabad-380016AhmadabadGUJAR…
CT-26-2020.pdf .txt.csv	51189	CTRI/2021/02/031160 [Registered on: 09/02/2021] Trial Registered Prospectively	A Phase I Randomized Single Blind Placebo Controlled Study to Evaluate the Safety and Immunogenicity of Chikungunya Vaccine (Inactivated) of HBI when administered by two different dosage schedules to Healthy Subjects of 19 to 49 Years of age.	a phase i randomized single blind placebo controlled study to evaluate the safety and immunogenicity of chikungunya vaccine (inactivated) of hbi when administered by two different dosage schedules to healthy subjects of 19 to 49 years of age.	0.991803	Chikungunya vaccine (Inactivated).	Chikungunya vaccine (Inactivated) of HBI	4. Place: New Delhi, Date: 04-Nov-2020.	09/02/2021	: - Active ingredient: Inactivated Chikungunya Antigen ≥ 8 EU - Inactive ingredients: Aluminium hydroxide gel equivalent to Al+++ ≤ 1.25 mg, Tween 20 ≤ 50 μg, Phosphate buffer saline (PBS) q.s.	Suspension for Injection for Intramuscular administration.	1.0 mL will be administered by intramuscular route in the deltoid region of the arm. The vaccine will be administered following 0, 28 days schedule for Group I and 0, 28 and 56 days schedule for Group II.	Prophylaxis against Chikungunya.	Prevention of Chikungunya infection	: - Site 1: Bharati Vidyapeeth Medical College & Hospital, Pune-Satara Road, Katraj-Dhankawadi, Pune-411043, Maharashtra, India - Ethics Committee details: Institutional Ethics Committee BVDU, Bharathi Vidyapeeth Hospital & Research Centre, Pune, [ECR/313/Inst/MH/2013/RR-19] - Name of Principal Investigator: Dr. Sonali Palkar	Site 1 : Bharati Vidyapeeth (Deemed to be University) Medical College & Hospital Pediatric Research Cell, Department of Pediatrics, Bharati Vidyapeeth (Deemed to be University) Medical College & Hospital , Pune-Satara Road, Katraj-Dhankawadi, Pune-411043, Maharashtra, IndiaPuneMAHARASHTRA. Name of principal investigator: Dr Sonali Palkar. Site 2 : Vedant Multispecialty Hospital, Department of Med…
4.BBIL Intranasal .pdf .txt.csv	51327	CTRI/2021/02/031295 [Registered on: 15/02/2021] Trial Registered Prospectively	A Phase 1, Randomized, Double-blinded, Multicenter Study to Evaluate the Reactogenicity, Safety, and Immunogenicity of an Intranasal Adenoviral vector COVID-19 vaccine (BBV154) in Healthy Volunteers.	a phase 1, randomized, double-blinded, multicenter study to evaluate the reactogenicity, safety, and immunogenicity of an intranasal adenoviral vector covid-19 vaccine (bbv154) in healthy volunteers.	0.99005	Chimpanzee Adenovirus Vectored COVID-19 Vaccine (BBV154).	Adenoviral vector vaccine(BBV154)	4. Place: New Delhi, Date: 12/02/2021.	15/02/2021	: - Active ingredient: Chimpanzee adenovirus 36 encoding SARS-CoV-2 pre-fusion stabilized spike protein (ChAd36-SARS-CoV-S) NLT 1x1010 virus particles/SHD - Inactive ingredients: Tris-HCl (pH 7.4) 20 mM, Sodium Chloride 25 mM, Magnesium Chloride 2 mM, Glycerol 2.5%, Polysorbate-80 0.1%.	Liquid for intranasal route of administration.	The vaccine(BBV154) is Administered intranasal, in single or two doses, on Day 0 and Day 28	For active immunization against Corona Virus Infections (COVID-19) caused by SARS-CoV-2.	Active immunization for the prevention of SARS-CoV-2 infection	: - Site 1: Apollo Speciality Hospital, #21, Greams Lane, Chennai, Ethics Committee details: Institutional Ethics Committee-Clinical Studies, Apollo Speciality Hospital, #21, Greams Lane, Chennai, ECR/37/Inst/TN/2013/RR-19, Name of Principal Investigator: Dr. C Jagadeesh. - Site 2: Felix Hospital, Sector 137, NOIDA, Uttar Pradesh, 201305, Ethics Committee details: Institutional Ethics Committee F…	Site 1 : Apollo Speciality Hospital Internal Medicine Department, Sindoori Fourth Floor Division , Room number-54 Apollo Hospitals, No-21 Greams Lane, off Greams road,Chennai-600006 ChennaiTAMIL NADU. Name of principal investigator: Dr Jagadeesh Chandrasekaran. Site 2 : Gillurkar multispeciality Hospital Department Of Medicine, OPD 3, First Floor, Gillurkar Multispeciality Hospital, 20, Reshimbag…
24 CT-138-20-Parexel.pdf .txt.csv	51400	CTRI/2021/03/032040 [Registered on: 16/03/2021] Trial Registered Prospectively	A prospective, multicenter, open-label, single-arm study to evaluate the efficacy and safety of human plasma-derived fibrinogen concentrate (FIB Grifols) in subjects with congenital afibrinogenaemia and severe hypofibrinogenemia requiring either on-demand treatment for acute bleeding or surgical prophylaxis.	a prospective, multicenter, open-label, single-arm study to evaluate the efficacy and safety of human plasma-derived fibrinogen concentrate (fib grifols) in subjects with congenital afibrinogenaemia and severe hypofibrinogenemia requiring either on demand treatment for acute bleeding or surgical prophylaxis	0.987138	FIB Grifols.	FIB Grifols	4. New Delhi, and the date is not specified.	16/03/2021	Intravenous Fibrinogen Grifols = 1.0000 gram (g) E.P. Active.	Powder and solvent for solution for infusion.	Dosing will be individually calculated for each subject based on the target plasma fibrinogen level according to the type of bleeding, measured actual plasma fibrinogen level before infusion, and body weight. The IP will be administered according to the nominal potency of the product.	Congenital fibrinogen deficiency.	(1) ICD-10 Condition: D682||Hereditary deficiency of other clotting factors,	: - Dept. of Medicine and Haematology, St. John's Medical College and Hospital, Sarjapur Road, Bangalore- 560034, Kamataka, India. Ethics committee details: Institutional Ethics Committee, Ground Floor, St. John's Medical College, Sarjapur Road, Bangalore-560034, Karnataka, India. ECR/238/Inst/KA/2013/RR-19. Name of the investigator: Dr. Ross Cecil Reuben. - Sahyadri Super Speciality Hospital, 30…	Site 1 : Nil Ratan Sircar Medical College & Hospital Department of Hematology, 4th floor, HOD chamber, 138, Acharya J. C. Bose Road, West Bengal IndiaKolkataWEST BENGAL. Name of principal investigator: Dr Tuphan Kanti Dolai. Site 2 : Nirmal Hospital Pvt Ltd Department of Pediatrics, OPD No.1, First floor, Ring Road, GujaratSuratGUJARAT. Name of principal investigator: Dr Nirmalkumar Ganeshmal Cho…
3CT-04-21-ICMR.pdf .txt.csv	51528	CTRI/2021/12/038622 [Registered on: 14/12/2021] Trial Registered Prospectively	An International Multicenter, Adaptive, Randomized Double-Blind, Placebo-Controlled Trial of the Safety, Tolerability and Efficacy of Anti-Coronavirus Hyperimmune Intravenous Immunoglobulin for the Treatment of Adult Hospitalized Patients at Onset of Clinical Progression of COVID-19.	an international multicenter, adaptive, randomized double-blind, placebo- controlled trial of the safety, tolerability and efficacy of anti-coronavirus hyperimmune intravenous immunoglobulin for the treatment of adult hospitalized patients at onset of clinical progression of covid-19	0.986014	Anti-COVID-19 Hyperimmune Globulin (Human) (Anti-COVID-19 hIVIG).	Anti SARS CoV-2 Hyperimmune Intravenous Immunoglobulin	4. New Delhi, and the date is not mentioned in the prompt.	14/12/2021	The composition of the new drug: - Active ingredient: Anti-COVID-19 Hyperimmune Globulin (Human) (Anti-COVID-19 hIVIG) >98.0000 % U.S.P. - Inactive ingredients: Triton X-<5.0000 ppm U.S.P., Tri-n-butyl phosphat <1.0000 ppm U.S.P., Polysorbate = 0.3200 mg/ml U.S.P., Proline = 250.0000 mm U.S.P.	Solution for infusion.	Anti-Coronavirus Hyperimmune IVIG contains polyvalent antibodies with neutralizing specificity for SARS-CoV-2. It has the potential to provide a standardized therapy to augment host immunity to SARS-CoV-2 and prevent disease progression in symptomatic patients. Hyperimmune IVIG differs from standard IVIG in its derivation from donors who have mounted an immune response to the infection of interes…	COVID-19.	, (1) ICD-10 Condition: B972||Coronavirus as the cause of diseases classified elsewhere,	: - Clinical trial site 1: PGIMER, Chandigarh - Postgraduate Institute of Medical Education and Research, Chandigarh, India-1600Ethics committee details: Institutional Ethics Committee, Postgraduate Institute of Medical Education and Research, Chandigarh, ECR/25/Inst/Ch/2013/RR-20 Name of the investigator: Dr. Nusrat Shafiq - Clinical trial site 2: AIIMS Jodhpur - All India Institute of Medical S…	Site 1 : All India Institute of Medical Science, Jodhpur Basni Industrial Area, MIA 2nd Phase, Basni, Jodhpur, Rajasthan 342005JodhpurRAJASTHAN. Name of principal investigator: Dr Deepak Kumar. Site 2 : Post Graduate Institute of Medical Education and Research, Chandigarh Madhya Marg, Sector 12, Chandigarh, 160012ChandigarhCHANDIGARH. Name of principal investigator: Dr Nusrat Shafiq
87 CT-84-20-AstraZeneca-CT NOC.pdf .txt.csv	51554	CTRI/2021/01/030611 [Registered on: 20/01/2021] Trial Registered Prospectively	A Phase III, Randomized, Multicenter, Double-blind, Placebo-controlled Study of Durvalumab for the Treatment of Stage II-III NSCLC Patients with Minimal Residual Disease Following Surgery and Curative Intent Therapy (MERMAID-2).	a phase iii, randomized, multicenter, double-blind, placebo-controlled study of durvalumab for the treatment of stage ii-iii nsclc patients with minimal residual disease following surgery and curative intent therapy (mermaid-2)	0.986957	Durvalumab.	Durvalumab	4. The place of the document is New Delhi and the date is not specified.	20/01/2021	Durvalumab = 500.0000 mg/10mLvial In House Specification Active.	Concentrate for solution for infusion.	Durvalumab monotherapy by IV administration _x000D_ Q4W - for 26 cycles.	the treatment of Stage II-III NSCLC Patients with Minimal Residual Disease Following Surgery and Curative Intent Therapy.	(1) ICD-10 Condition: C349||Malignant neoplasm of unspecifiedpart of bronchus or lung,	: 1. Mazumdar Shaw Medical Center (A Unit of Narayana Hrudayalaya Limited), No. 258/A, Bommasandra Industrial Area, Hosur Road, Anekal Taluk, Bangalore-560099, India. Ethics committee details: Institutional Ethics Committee, (A Unit of Narayana Hrudayalaya Limited), No. 258/A, Bommasandra Industrial Area, Hosur Road, Anekal Taluk, Bangalore-560099, India. ECR number: ECR/360/Inst/KA/2013/RR-19. N…	Site 1 : ACI Cumballa Hill Hospital Dept. of Medical Oncology 93/95, Kemp’s Corner, August Kranti Maidan, Grant Road, Mumbai PIN 400036MumbaiMAHARASHTRA. Name of principal investigator: Dr Suhas Vilasrao Aagre. Site 2 : All India Institute of Medical Sciences, Delhi Dept. of Medical Oncology, Ansari Nagar, PIN - 110029 New DelhiDELHI. Name of principal investigator: Dr Sachin Khurana. Site 3 : Fo…
Sr. No. 88 Ct-27-21-George Institute.pdf .txt.csv	51638	CTRI/2021/10/037468 [Registered on: 22/10/2021] Trial Registered Prospectively	\An Investigator Initiated, International Multi-centre, Multi-Arm, Multi-Stage Randomised Double Blind Placebo Controlled Trial of Angiotensin Receptor Blocker (ARB) & Chemokine Receptor Type 2 (CCR2) Antagonist for the treatment of COVID-19\.,	an investigator initiated, international multi-centre, multi-arm, multi-stage randomised double blind placebo controlled trial of angiotensin receptor blocker (arb) and chemokine receptor type 2 (ccr2) antagonist for the treatment of covid-19	0.975309	DMX-200.,	Dual therapy of candesartan and Repagermanium.	of the document are New Delhi and not provided respectively.,	22/10/2021	is Repagermanium.,	Capsules.,	Oral candesartan 4mg twice daily for 28 days + Repagermanium 120mg immediate release capsule twice daily for 28 days	the treatment of COVID-19.,	(1) ICD-10 Condition: B972||Coronavirus as the cause of diseases classified elsewhere,	:", "1. Lok Nayak Hospital and Maulana Azad Medical College, Jawaharlal Nehru Marg, Near Delhi Gate, New Delhi, Delhi 110002. Ethics committee details: INSTITUTIONAL ETHICS COMMITTEE Maulana Azad Medical College and Associated Hospital (Lok Nayak, G.B. Pant Institute of Postgraduate Medical Education and Research Hospital, Guru Nanak Eye Centre, New Delhi –110 002. ECR/329/Inst/DL/2013. Name of i…	Site 1 : All India Institute of Medical Sciences All India institute of medical sciences, Raipur, Gate No 4, D block , Ground floor G.E Road, Tatibandh, 492099 chhattisgarh RaipurCHHATTISGARH. Name of principal investigator: Dr Vinay Rathore. Site 2 : Amrita Institute of Medical Sciences AIMS Ponekkara PO Kochi 682041KozhikodeKERALA. Name of principal investigator: Merlin Moni. Site 3 : DM Wayana…
Sr. No. 84 CT-67-21-Novartis.pdf .txt.csv	51673	CTRI/2021/12/038694 [Registered on: 16/12/2021] Trial Registered Prospectively	\An open-label, multi-center protocol for patients who have completed a previous Novartis sponsored Secukinumab study and are judged by the investigator to benefit from continued Secukinumab treatment\.,	an open-label, multi-center protocol for patients who have completed a previous novartis sponsored secukinumab study and are judged by the investigator to benefit from continued secukinumab treatment	0.985149	The name of the drug is Secukinumab.,	Secukinumab	of the document are New Delhi and the date is not specified in the prompt.,	16/12/2021	is AIN457 (Secukinumab) = 150.0000mg/ml In House Specification Active.,	a solution for injection in prefilled syringe.,	Secukinumab 150 mg provided in 1.0 mL pre-filled syringes (PFS) for s.c. injection, once every 4 weeks for 2 years.	Ankylosing Spondylitis or non-radiographic axial Spondylo Arthritis, Active Psoriatic Arthritis, Plague psoriasis.,	(1) ICD-10 Condition: M148||Arthropathies in other specified diseases classified elsewhere,	as follows:", "1. Clinical Research Department, Sujata Birla Hospital & Medical Research Center, Opposite Bytco College, Nashik Pune Highway, Nashik Road, Nashik-422101. Ethics committee details: Yash Society's Sujata Birla Hospital Ethics Committee,1st Floor, EC office, Sujata Birla Hospital & Medical Research Center, Opposite Bytco College, Nashik Pune Highway, Nashik Road, Nashik 422101. ECR/9…	Site 1 : All India Institute of Medical Sciences Department of Rheumatology, Sri Aurobindo Marg, Ansari Nagar, Ansari Nagar East, New Delhi-110029 New DelhiDELHI. Name of principal investigator: Dr Uma Kumar. Site 2 : ChanRe Rheumatology & Immunology Center & Research No-414/65, 20th Main, West of Chord Road, 1st Block, Rajajinagar, Bengaluru-560010BangaloreKARNATAKA. Name of principal investigat…
Sr. no. 9 CT-145-21-George Institute.pdf .txt.csv	51687	CTRI/2022/03/040802 [Registered on: 04/03/2022] Trial Registered Prospectively	\PROphylaxis for paTiEnts at risk of COVID-19 infecTion (PROTECT-V)\.,	prophylaxis for patients at risk of covid-19 infection	0.782609	Niclosamide Ethanolamine.,	Niclosamide Nasal Spray 1%	4. \Place: New Delhi, Date: [not mentioned]\.,	04/03/2022	Niclosamide ethanolamine =100.0000 % Ph.Eur Active.,	Nasal Spray.,	Product: Niclosamide Spray 1% Route: Nasal _x000D_ Dose: 140µL of a 1% niclosamide ethanolamine solution in each nostril twice daily, equivalent to 1.4mg of niclosamide ethanolamine salt per nostril twice daily, approximately 12 hours apart. Total daily dose 5.6mg niclosamide ethanolamine salt (4.7mg free niclosamide acid)._x000D_ Duration: 6 - 9 months	Prophylaxis of COVID-19.,	(1) ICD-10 Condition: B972||Coronavirus as the cause of diseases classified elsewhere,	" :", "- All India Institute of Medical Sciences, Great Eastern Road, Tatibandh, Raipur-492099, Chhattisgarh\nEthics committee details: Institutional Ethics Committee, Room No. 2103, 2nd Floor, Medical College Complex, Gate No, 5, All India Institute of Medical Sciences (AIIMS), Tatibandh, GE Road, Raipur-492099, Chhattisgarh\nECR number: ECR/714/Inst/CT/2015/RR-18\nName of investigator: Dr. Vina…	Site 1 : All India Institute of Medical Sciences Great Eastern Road Tatibanch Raipur 492099 ChattisgarhRaipurCHHATTISGARH. Name of principal investigator: Vinay Rathore. Site 2 : Institute of Medical Sciences, Banaras Hindu University Department of Nephrology, IMS, BHUVaranasiUTTAR PRADESH. Name of principal investigator: Shivendra Singh. Site 3 : Institute of Postgraduate Medical Education and R…
Sr. No. 75 CT-34-21-Novartis.pdf .txt.csv	51695	CTRI/2021/10/037098 [Registered on: 05/10/2021] Trial Registered Prospectively	A 5-year, randomized, double-blind, placebo-controlled, multi-center study assessing the efficacy, safety, and tolerability of intra-articular regimens of LNA043 versus placebo in patients with symptomatic knee osteoarthritis (ONWARDS).	a 5-year, randomized, double blind, placebo-controlled, multi-center study assessing the efficacy, safety, and tolerability of intra-articular regimens of lna043 versus placebo in patients with symptomatic knee osteoarthritis (onwards)	0.983193	LNA043.	LNA043	4. New Delhi, with no specific date mentioned.	05/10/2021	LNA043 =10.0000 milligram (mg) In House Specification Active.	injection (lyophilizate in Vial).	LNA043 in different doses (20 mg and 40 mg), number of injections in a cycle (1 vs 3) and dosing cycle frequency (every 6 months vs every 12 months)	symptomatic knee osteoarthritis.	(1) ICD-10 Condition: M179||Osteoarthritis of knee, unspecified,	: - M S Ramaiah Medical College and Hospitals, MSRIT Post, Bangalore-56005, Karnataka, India. Ethics committee details: Ethics Commttee, M S Ramaiah Medical College and Hospitals, M S Ramaiah Nagar, MSRIT Post, Bangalore-560054 Karnataka, India. Investigator name: Dr. Naresh Shetty. - Rhythm Heart Institute- A Unit of Synergy Lifecare Pvt. Ltd., Near Siddharth Bunglows, Sama-Savli Road, Vadodara-…	Site 1 : CIMETs Inamdar Multispeciality Hospital S. No. 15, Fatima Nagar, Behind KPCT Mall, Wanwadi, Pune-411040PuneMAHARASHTRA. Name of principal investigator: Dr Qaedjohar O Dhariwala. Site 2 : GSVM Medical College Department of Orthopedic, GSVM Medical College, Swaroop Nagar, Kanpur, Uttar Pradesh- 208002, IndiaKanpur NagarUTTAR PRADESH. Name of principal investigator: Dr Rajendra Kumar Verma.…
4Ct-118-20-Bayer.pdf .txt.csv	51824	CTRI/2021/03/032172 [Registered on: 19/03/2021] Trial Registered Prospectively	A randomized, double-blind, placebo-controlled Phase 3 study of darolutamide in addition to androgen deprivation therapy (ADT) versus placebo plus ADT in men with metastatic hormone-sensitive prostate cancer (mHSPC).	a randomized, double-blind, placebo-controlled phase 3 study of darolutamide in addition to androgen deprivation therapy (adt) versus placebo plus adt in men with metastatic hormone-sensitive prostate cancer (mhspc)	0.986239	Darolutamide.	Type Name Details Intervention Darolutamide (BAY 1841788) Darolutamide 600 mg, oral, twice daily with food, at approximately 12 hour intervals as close to the same time each day as possible._x000D_ _x000D_ The study treatment will be administered until documented radiological disease progression assessed by central review, unacceptable toxicity or until any other withdrawal criteria specified in …	4. New Delhi, and the date is not specified.	19/03/2021	Darolutamide = 300.0000 milligram (mg) In House Specification Active.	tablets.	Type	metastatic hormone-sensitive prostate cancer.	(1) ICD-10 Condition: C61||Malignant neoplasm of prostate,	1. HCG Cancer Center, Sola Science City Road, Nr. Sola Bridge, S.G. Highway, Ahmedabad-380060, Gujarat, India, ECR/92/Inst/GJ/2013/RR-19, Dr. Ashish Kaushal 2. Christian Medical College and Hospital, Department of Medical Oncology, Ludhiana-141008, Punjab, India, Institutional Ethics Committee, Christian Medical College and Hospital, Brown Road, Ludhiana, Punjab-141008, ECR//Inst/PB/2013/RR-19, D…	Site 1 : All India Institute of Medical Sciences Room # 133, Dr. Bhimrao Ambedkar Institute of Rotary Cancer Hospital (Dr BRA IRCH), Ansari Nagar, New Delhi-110029, Delhi, IndiaNew DelhiDELHI. Name of principal investigator: Dr Haresh KP. Site 2 : All India Institute of Medical Sciences (AIIMS) Sijua, Patrapaday, Bhubaneswar-751019, Orissa, IndiaKhordhaORISSA. Name of principal investigator: Dr S…
1.BSV.pdf .txt.csv	51849	CTRI/2021/02/031566 [Registered on: 25/02/2021] Trial Registered Prospectively	A Prospective, Randomized, Multi-center, Open label, Phase 1/2 study to Evaluate the Safety and Efficacy of Equine COVID-19 Antiserum [F(ab')2] (BSVEQAb) plus Standard of Care in Comparison to Standard of Care alone in COVID-19 RT-PCR positive Patients.	a prospective, randomized, multi-center, open label, phase 1/2 study to evaluate the safety and efficacy of equine covid-19 antiserum [f(ab)2] (bsveqab) plus standard of care in comparison to standard of care alone in covid-19 rt-pcr positive patients (protect)	0.954023	Equine COVID 19 Antiserum (Liquid Injection).	Equine COVID-19 Antiserum [F(ab)2] (BSVEQAb)_x000D_ Along with Standard of care.	4. New Delhi and 19-JAN-2021.	25/02/2021	: - Active ingredient: Equine COVID19 Antiserum (source of COVID-19 antigen: M/s BSV Bioscience, Inc., United States) - 25 mg (NLT 1:10000) - Inactive ingredients: Sodium Chloride - 9 mg, Glycine - 3 to 4.5 mg, Water for injection - q.s. to 1.0 ml.	Solution for Infusion (IV route of administration).	Dose of BSVEQAb - 5 mg/kg or 10 mg/kg body weight. _x000D_ It is administered as a single dose intravenously after diluting in 100 -150 ml saline. The infusion will be done over 1 to 2 hours. _x000D_ Standard of care for treatment of COVID-19 positive patients	For use in treatment of COVID-19 infected patient.	(1) ICD-10 Condition: B972||Coronavirus as the cause of diseases classified elsewhere,	: - Clinical Trial Site 1: Jehangir Hospital, 32, Sassoon Road, Pune - 411 001 (For phase I & II clinical trial) Ethics Committee details: Ethics Committee, Jehangir, Clinical Development Centre Pvt. Ltd. Jehangir Hospital, 32, Sassoon Road, Pune - 411 001. ECR/352/INST/MH/2013/RR-19 Name of Principal Investigator: Dr. Piyush Chaudhari - Clinical Trial Site 2: Hindusthan Hospital, 522/3, Udayampa…	Site 1 : 10_Aster Prime Hospitals Opposite passport seva Kendra Ameepet 500038 HyderabadTELANGANA. Name of principal investigator: Dr Nagaraju B. Site 2 : 11_Medanta - The Mediicity Internal Medicine Sector 38 GurgaonGurgaonHARYANA. Name of principal investigator: Dr Sushila Kataria. Site 3 : 12_Atharva Multispeciality Hospital & Research Centre H-4/Comm-2, Construction Div 21, UP Avas Vikas Pari…
Topiroxostat.pdf .txt.csv	51917	CTRI/2021/02/031284 [Registered on: 15/02/2021] Trial Registered Prospectively	A Phase III, Prospective, Randomized, Double Blind, Single Dummy, Comparative, Parallel Group, Multicentric Clinical Study to Evaluate the Efficacy, Safety and Tolerability of Topiroxostat Tablets Versus Allopurinol Tablets in Patients with Hyperuricemia with or without gout.	"a phase iii, prospective, randomized, double blind, single dummy, comparative, parallel group, multicentric clinical study to evaluate the efficacy, safety and tolerability of topiroxostat tablets versus allopurinol tablets in patients with hyperuricemia with or without gout".	0.989209	Topiroxostat tablets 20mg/40mg/60mg.	Topiroxostat Tablets 20 mg / 40 mg / 60 mg	4. FDA Bhawan, Kotla Road, New Delhi-110002, dated 25 JUN 2020.	15/02/2021	: - Topiroxostat tablets 60mg - Each uncoated tablet contains Topiroxostat 60mg. - Topiroxostat tablets 40mg - Each uncoated tablet contains Topiroxostat 40mg. - Topiroxostat tablets 20mg - Each uncoated tablet contains Topiroxostat 20mg.	a tablet.	Patients will be advised to take one tablet twice daily orally, swallowed as a whole with water in the morning and evening around same time every day for 16 weeks.	Gout and Hyperuricemia.	(1) ICD-10 Condition: E798||Other disorders of purine and pyrimidine metabolism,	: 1. Name of Principal Investigator & Trial sites: Dr. Vinay Kumar, Department of Surgery, GSVM Medical College, Kanpur-208002, Uttar Pradesh, India. Ethics Committee Name/Registration Number: Ethics Committee, G.SV.M Medical College, Principal Office, G.S.V.M Medical College, Swaroop Nagar, Kanpur-208002, Uttar Pradesh, India. ECR/680/lnst/UP/2014/RR-17. 2. Name of Principal Investigator & Trial…	Site 1 : Anu Hospitals Department of Clinical Research, Kovelamudivari Street, Suryaraopet, Vijayawada-520002.KrishnaANDHRA PRADESH. Name of principal investigator: Dr M Sateesh. Site 2 : B.J. Medical College & Civil Hospital Department of Urology, Asarwa, Ahmedabad-380016.AhmadabadGUJARAT. Name of principal investigator: Dr Kalpesh Kantilal Kapadia. Site 3 : Gandhi Medical College & Hospital In …
15 CT-117-20-Medpace.pdf .txt.csv	51934	CTRI/2021/04/032702 [Registered on: 09/04/2021] Trial Registered Prospectively	A Phase Randomized, Double-Blind, Multicenter, Placebo-Controlled study Of Inebilizumab Efficacy And Safety In IGG4-Related Disease.	a phase 3, randomized, double-blind, multicenter, placebo-controlled study of inebilizumab efficacy and safety in igg4 related disease	0.947761	Inebilizumab.	Inebilizumab	4. of the document are Place: New Delhi, Date: not specified.	09/04/2021	Inebilizumab = 10.0000 mg/ml Manufacturer Specification Active.	Sterile liquid for IV administration.	RCP-Inebilizumab 300 mg IV on Day 1, Day 15, and at Week 26. _x000D_ OLP-inebilizumab 300 mg IV on Day 1 and at Week 26._x000D_ subjects who were randomized to receive placebo in _x000D_ the RCP will receive a blinded 300 mg dose of inebilizumab	IN IGG-4 Related Disease.	(1) ICD-10 Condition: D898||Other specified disorders involving the immune mechanism, not elsewhere classified,	: - ChanRe Rheumatology & Immunology Center & Research, No. 414/65, 20th Main, West of Chord Road, 1st Block, Rajajinagar, Bengaluru-560010, Institutional Ethics Committee, ChanRe Rheumatology & Immunology Center & Research, ECR/190/Inst/KR/2013/RR-19, Dr. Chandrashekara Srikantiah. - Sahyadri Super Speciality Hospital, 30C, Erandwane, Karve Road, Pune-411004, Maharashtra, India, Sahyadri Clinica…	Site 1 : Nizam Institute of Medical Sciences Nizams Institute of Medical Sciences Department of Neurology, Millennium Block, Punjagutta, 500082HyderabadTELANGANA. Name of principal investigator: Dr Rukimini Mridula Kandadai
33 CT-136-20-Novo-nordisk.pdf .txt.csv	52161	CTRI/2021/06/034501 [Registered on: 30/06/2021] Trial Registered Prospectively	Efficacy and safety of Liraglutide 3.0 mg on weight management in children with obesity aged 6 to <12 years: 56-week, double-blind, randomized, placebo-controlled trial.	effect and safety of liraglutide 3.0 mg on weight management in children with obesity aged 6 to 12 years: 56-week, double-blind, randomised, placebo-controlled trial	0.94152	Liraglutide.	Liraglutide	4. The place of the document is New Delhi, and the date is not mentioned in the prompt.	30/06/2021	Liraglutide =6.0000 mg/ml, with In House Specification Active.	Solution for injection.	6.0 mg/mL, 3.0 mL, for s.c. injection with FlexPen® for 56-weeks.	Weight Management.	(1) ICD-10 Condition: E669||Obesity, unspecified,	The details of the clinical trial site are : - Name and address of clinical trial site: Department Of Pediatrics, Maulana Azad Medical College and Associated Lok Nayak Hospital, Bahadur Shah Zafar Marg, New Delhi-110002. - Ethics committee details: Institutional Ethics Committee, Maulana Azad Medical College and associated Lok Nayak Hospital Room number 304, Maulana Azad Medical College, Bahadur …	Site 1 : Endolife Speciality Hospital Private Limited D.No:12-12-94,Old Club Road,Kothapeta,Guntur-522001,Andrapradesh,India.GunturANDHRA PRADESH. Name of principal investigator: DrSrikanth Kongara. Site 2 : Maulana Azad Medical College Department of Pediatrics, Maulana Azad Medical College, Bahadur Shah Zafar Marg, New Delhi-110002NorthDELHI. Name of principal investigator: DrAashima Dabas
37 CT-17-21-Novartis.pdf .txt.csv	52163	CTRI/2021/05/033375 [Registered on: 05/05/2021] Trial Registered Prospectively	An open label, multi-center, Phase IV rollover protocol for patients who have completed a prior global Novartis or Incyte sponsored ruxolitinib (INC424) study or ruxolitinib and panobinostat (LBH589) combination study, and are judged by the investigator to benefit from continued treatment.	an open label, multi-center, phase iv rollover protocol for patients who have completed a prior global novartis or incyte sponsored ruxolitinib (inc424) study or ruxolitinib and panobinostat (lbh589) combination study, and are judged by the investigator to benefit from continued treatment	0.976109	INC424 (Ruxolitinib).	oral pediatric formulation	4. The place of the document is New Delhi and the date is not mentioned in the prompt.	05/05/2021	INC424(Ruxolitinib) = 5.0000 milligram (mg) in-house specification active.	tablets.	Subjects below 12 years to be given oral formulation as per parent protocol. Patient to continue taking medication till patient benefits.	graft vs host disease after allogenic stem cell transplantation.	(1) ICD-10 Condition: D898||Other specified disorders involving the immune mechanism, not elsewhere classified,	: - Name and address of clinical trial site: Sahyadri Super Speciality Hospital, Plot No. 30-C Erandwane, Karve Road, Deccan Gymkhana, Pune - 411004, Maharashtra, India. - Ethics committee details: Sahyadri Hospitals Ltd. Ethics Committee, Sahyadri Clinical Research and Development Centre (A Unit of Sahyadri Hospitals Ltd.), 33/34B, Makarand, Bhave Path, Karve Road, Pune - 411004, Maharashtra, In…	Site 1 : Sahyadri Super Speciality Hospital Plot No.30-C, Dept of Hematology and BMT Erandwane, Karve Road, Deccan Gymkhana, Pune 411004 Maharashtra, IndiaPuneMAHARASHTRA. Name of principal investigator: Dr Shashikant Janardan Apte
99 CT-106-20 J&J.pdf .txt.csv	52309	CTRI/2021/03/032147 [Registered on: 19/03/2021] Trial Registered Prospectively	A Multicenter, Single-arm, Open-label, Long-term Follow-up Safety Study of Selexipag in Participants who Participated in a Previous Selexipag Study.	a multicenter, single-arm, open-label, long-term follow-up safety study of selexipag in participants who participated in a previous selexipag study	0.98	Selexipag.	Selexipag	4. New Delhi, but the specific date is not given.	19/03/2021	Selexipag in various amounts (200.0000 mcg, 400.0000 mcg, 600.0000 mcg, 800.0000 mcg, 1000.0000 mcg, 1200.0000 mcg, 1400.0000 mcg, and 1600.0000 mcg) as the active ingredient.	tablets.	Selexipag tablets will be administered orally at all dose strengths (200, 400, 600, 800, 1000, 1200, 1400 and 1600 microgram) twice daily for 5 years.	Pulmonary Arterial Hypertension (PAH).	(1) ICD-10 Condition: I270||Primary pulmonary hypertension,	: - Apollo Hospitals, No.21, Greams Lane, Off Greams Road, Chennai-600006, Tamil Nadu, India. Ethics committee details: Institutional Ethics Committee-Clinical Studies, Apollo Hospitals Enterprise Limited, #21, Greams Lane, Off Greams Road, Thousand Lights, Chennai-600006 Tamil Nadu, India. ECR/37/Inst/TN/2013/RR-19. Investigator: Dr. Abraham Oomman. - Sanjivani Super Speciality Hospital Pvt Ltd …	Site 1 : Apollo hospitals Department of Cardiology, Room No.9, Ground Floor, 21- Greams lane, Off Greams Road, Chennai – 600006 ChennaiTAMIL NADU. Name of principal investigator: Dr Abraham Oomman. Site 2 : Sanjivani superspeciality hospital pvt ltd. Research Department, Ground floor, 1, Uday Park society, Near sunrise park, Vastrapur-380015AhmadabadGUJARAT. Name of principal investigator: Dr Kam…
Sr. No. 48 CT-11-21-Johnson & Johnson.pdf .txt.csv	52774	CTRI/2021/08/036009 [Registered on: 27/08/2021] Trial Registered Prospectively	A Randomized Phase 2 Study of Erdafitinib Versus Investigator Choice of Intravesical Chemotherapy in Subjects Who Received Bacillus Calmette-Guérin (BCG) and Recurred With High Risk Non-Muscle-Invasive Bladder Cancer (NMIBC) and FGFR Mutations or Fusions.	a randomized phase 2 study of erdafitinib versus investigator choice of intravesical chemotherapy in subjects who received bacillus calmette-guérin (bcg) and recurred with high risk non-muscle-invasive bladder cancer (nmibc) and fgfr mutations or fusions	0.988327	Erdafitinib.	Erdafitinib	4. New Delhi, and the date is not specified.	27/08/2021	Erdafitinib = 4.0000 milligram (mg) U.S.P.,E.P. Active, Erdafitinib = 5.0000 milligram (mg) U.S.P.,E.P. Active, Erdafitinib = 3.0000 milligram (mg) U.S.P.,E.P. Active.	Tablets.	Participants will receive 8mg erdafitinib daily dose orally beginning on Cycle 1 Day 1 until 2 years of treatment have been completed, disease recurrence, intolerable toxicity, withdrawal of consent, a decision by the_x000D_ investigator to discontinue_x000D_ treatment, or study termination, whichever occurs first. Each_x000D_ cycle is of 28 days.	Non-Muscle-Invasive Bladder Cancer (NMIBC) and FGFR Mutations or Fusions.	(1) ICD-10 Condition: N33||Bladder disorders in diseases classified elsewhere,	- Muljibhai Patel Urological Hospital, Dr Virendra Desai Road, Nadiad-387001, Gujarat India, Ethics committee details: Muljibhai Patel Society for Research in Nephro-Urology, Ethics committee, ECR/276/Muljibhai/Inst/GJ/2013/RR-19, Name of investigator: Dr. Mahesh Ramanlal Desai. - Meenakshi Mission Hospital and Research Centre, Lake Area, Melur Road, Madurai, Tamil Nadu - 625107, Institutional Et…	Site 1 : Inamdar Multispecialty Hospital Survey No 15 Fatima Nagar Pune - 411040PuneMAHARASHTRA. Name of principal investigator: Dr Rajendra Shimpi. Site 2 : Meenakshi Mission Hospital and Research Center Clinical Research Department, Research room, Lake Area, Melur Road Madurai-625107 IndiaMaduraiTAMIL NADU. Name of principal investigator: Dr Ravichandran Ramaswamy. Site 3 : Muljibhai Patel Urol…
22 Ct-12-21-Sanofi.pdf .txt.csv	53089	CTRI/2021/08/035384 [Registered on: 04/08/2021] Trial Registered Prospectively	A randomized, double-blind, placebo-controlled, proof of concept study assessing the efficacy and safety of the RIPK1-inhibitor SAR443122 in patients with moderate to severe subacute or discoid/chronic cutaneous lupus erythematosus.	a randomized, double-blind, placebo controlled, proof of concept study assessing the efficacy and safety of the ripk1-inhibitor sar443122 in patients with moderate to severe subacute or discoid/chronic cutaneous lupus erythematosus	0.974359	SAR443122 (eclitasertib).	SAR443122/ eclitasertib	4. New Delhi, and the date is not specified in the prompt.	04/08/2021	SAR443122 = 100.0000 milligram (mg) (active ingredient), microcrystalline cellulose 50 m = 47.0000 milligram (mg) (inactive ingredient).	capsules.	Dose: SAR443122 100 mg _x000D_ Frequency: 2 intakes (morning and evening) of 3 capsules of 100 mg each _x000D_ Route of Administration: Oral_x000D_ Duration of Therapy: 12 Weeks	discoid/chronic cutaneous lupus erythematosus.	(1) ICD-10 Condition: L931||Subacute cutaneous lupus erythematosus,	: - Department of Rheumatology and Clinical Immunology, Medanta The Medicity, Sector-38, Gurugram, Haryana-001. India, Ethics committee details: Medanta Institutional Ethics Committee, ECR/282/Inst/HR/2013/RR-20, Name of investigator: Dr. Rajiva Gupta - Department of Dermatology, Sir Ganga Ram Hospital, SGRH Marg, Rajinder Nagar, New Delhi-110060, India, Ethics committee details: Sir Ganga Ram Ho…	Site 1 : Assured Care Plus Hospital 4th & 5th Floor, Star Plus Complex, Lam Road, Near Muktidham Temple, Opposite NMC Divisional office, Nashik Road, Nashik 422101, Maharashtra, IndiaNashikMAHARASHTRA. Name of principal investigator: Dr Suneel Chandrakant Vartak. Site 2 : Bowring & Lady Curzon Medical College & Research Institute 1, Lady Curzon Road, Shivaji Nagar, Bengaluru, Karnataka 560001, In…
1Astraeneca.pdf .txt.csv	53176	CTRI/2021/03/032175 [Registered on: 19/03/2021] Trial Registered Prospectively	An Open-Label, Multi-Center, Global Study to Evaluate Long Term Safety and Efficacy in Patients Who are Receiving or Who Previously Received Durvalumab in Other Protocols (WAVE).	an open-label, multi-center, global study to evaluate long term safety and efficacy in patients who are receiving or who previously received durvalumab in other protocols - (wave)	0.972222	Durvalumab.	Durvalumab	4. The place of the document is New Delhi and the date is not mentioned.	19/03/2021	Durvalumab = 50.0000 mg/ml In House Specification Active.	Solution for infusion.	3 weekly cycle, IV infusion till PD	Non small cell lung cancer.	(1) ICD-10 Condition: C349||Malignant neoplasm of unspecifiedpart of bronchus or lung,	Details of the clinical trial site: - Name and address of clinical trial site: Apollo Speciality Hospital, No. 320, Padma Complex, Anna Salai, Chennai - 600035. - Ethics committee details: Institutional Ethics Committee-Clinical Studies, Apollo Hospital, #21, Greams lane, off Greams Road, Thousand lights, Chennai - 600006, Tamilnadu, India. ECR/37lInst/TN/2013/RR- I 6. - Name of the investigator:…	Site 1 : Apollo Speciality Hospital Dept. of Medical Oncology No: 320, Padma Complex, Anna Salai, Nandanam PIN- 600035ChennaiTAMIL NADU. Name of principal investigator: Dr Madras Ananthanarayanan Raja
DART1.pdf .txt.csv	53212	CTRI/2021/04/032498 [Registered on: 01/04/2021] Trial Registered Prospectively	A Double Blind, Placebo-Controlled, Multicentre Study with an Open-Label Extension to Evaluate the Efficacy and Safety of 2'0 Methyl Antisense Oligonucleotide in Patients with Duchenne Muscular Dystrophy.	a double blind, placebo-controlled, multicentre study with an open-label extension to evaluate the efficacy and safety of 2’o methyl antisense oligonucleotide in patients with duchenne muscular dystrophy	0.966019	2'0-Methyl-Phosphothioate Anti Sense ribonucleotide (2'OMePS RNA).	2 O Antisense Oligonucleotide	4. FDA Bhawan, Kotla Road, New Delhi-110002 Dated: 25 AUG 2020.	01/04/2021	mg of 2'0 Methyl Phosphothioate Antisense ribonucleotide (2'OMePS RNA) per Lyphophilised vial.	Lyophilized powder for Intravenous (IV) injection, to be reconstituted in aqueous phosphate buffer Saline.	Active Arm- 2 O antisense oligonucleotide plus current underlying standard of care	Duchenne muscular dystrophy (DMD).	(1) ICD-10 Condition: 3||Administration, (2) ICD-10 Condition: G710||Muscular dystrophy,	: - Dr. G.N Sanjeeva, Indira Gandhi Institute of Child Health, 1st Block, Siddapura, Jayanagar, Bengaluru, Karnataka 560029, Ethics Committee Name/Registration Number: Ethics Committee, Indira Gandhi Institute of Child Health, South Hospital Complex, Dharmaram, College Post Bengaluru, Karnataka 560029, ECR/441/InstlKA/2013/RR-16 - Dr. I C Verma, Sir Ganga Ram Hospital, Sarhadi Gandhi Marg, near B…	Site 1 : All India Institute of Medical Sciences Ansari NagarNew DelhiDELHI. Name of principal investigator: Dr Madhulika Kabra. Site 2 : Indra Gandhi Institute of Child Health South Hospital Complex, Dharamraj College Post Bengaluru-560029BangaloreKARNATAKA. Name of principal investigator: Dr Sanjeeva GN. Site 3 : PGIMER Chandigarh Madhya Marg, Sector 12, Chandigarh, 160012ChandigarhCHANDIGARH. …
6.Zydus Cadila .pdf .txt.csv	53226	CTRI/2021/03/032051 [Registered on: 16/03/2021] Trial Registered Prospectively	\A prospective, randomized, phase I/II clinical study to evaluate the safety and immunogenicity of 3mg dose of Novel Corona Virus -2019-nCov vaccine candidate of M/s Cadila Healthcare Limited by intradermal route in healthy subjects.\,	a prospective, randomized, phase i/ii clinical study to evaluate the safety and immunogenicity of 3mg dose of novel corona virus -2019-ncov vaccine candidate of m/s cadila healthcare limited by intradermal route in healthy subjects	0.99569	Novel Corona virus-2019-nCoV Vaccine.,	Novel Corona Virus-2019-nCov vaccine of M/s. Cadila Healthcare Limited (ZyCoVD)	4. of the document are New Delhi and March 15, 2021, respectively.,	16/03/2021	an active ingredient of DNA plasmid construct with spike protein gene region from SARS-CoV-2 virus (Produced in E. coli) at 5 mg and an inactive ingredient of phosphate-buffered saline q.s.,	a liquid for injection for intradermal (ID) route of administration (using Pharmajet Tropis device).,	3 mg dose (0.1ml dose at three sites) to be given twice at day 0 and 28	the prevention of Corona Virus Disease -2019 in healthy subjects.,	Healthy Volunteers	" are :\n- Clinical Trial Site 1: Aartham Multi Super Speciality Hospital, Opp. Polytechnic, Nr. Panjarapole cross road, Ambawadi, Ahmedabad. 380006; Ethics Committee details: Sangini Hospital Ethics Committee, First Floor, Santorini Square, BH Abhishree Complex, Satellite, Ahmedabad, Gujarat. 380015; ECR number: ECR/147/Inst/GJ/2013/RR-19; Name of Principal Investigator: Dr. Jinen Mukeshbhai Sha…	Site 1 : Aartham Multi Super Speciality Hospital Clinical Research Room - Basement 2; Aartham Hospital, Opp. Polytechnic, Nr. Panjarapole cross road, AmbawadiAhmadabadGUJARAT. Name of principal investigator: Dr Jinen Mukeshbhai Shah. Site 2 : Axon Multispeciality Hospital Rukhmini Complex Research Room, Axon hospital, Hingna Rd, near Mascott Honda, Bansi NagarNagpurMAHARASHTRA. Name of principal …
31 Ct-14-21-parexel.pdf .txt.csv	53300	CTRI/2021/04/032791 [Registered on: 13/04/2021] Trial Registered Prospectively	A randomised, double-blind, placebo-controlled, Phase III trial to determine the efficacy and safety of inhaled SNG001 for the treatment of patients hospitalised due to moderate COVID-19.	a randomized, double-blind, placebo-controlled, phase iii trial to determine the efficacy and safety of inhaled sng001 for the treatment of patients hospitalized due to moderate covid-19	0.973545	Interferon beta-1a.	SNG001	4. Place: New Delhi, Date: Not mentioned.	13/04/2021	Interferon beta-1a =31.2000 micrograms (μg) In House Specification Active.	Dosage form: Aqueous nebuliser solution.	SNG001 nebuliser solution, 2 syringes each containing 0.65 mL. Patients will inhale study medication once a day for 14 days	Indications: Moderate COVID-19.	(1) ICD-10 Condition: B972||Coronavirus as the cause of diseases classified elsewhere,	Details of clinical trial sites: - M S Ramaiah Medical College & Hospitals, M S Ramaiah Nagar, MSRIT Post, Bangalore-560054, Karnataka, India. Ethics Committee: M S Ramaiah Medical College & Hospitals, M S Ramaiah Nagar, MSRIT Post, Bangalore-560054,Karnataka, India. ECR/215/Inst/KA/2013/RR-19. Name of investigator: Dr. Anil Kumar T. - Clinical Research Room, Department of General Medicine, King …	Site 1 : Acharya Vinoba Bhave Rural Hospital Datta Meghe Institute Of Medical Sciences,SawangiWardhaMAHARASHTRA. Name of principal investigator: Dr Sunil Kumar. Site 2 : Fortis Hospitals Limited Level 5, Clinical research department, Mulund Goregaon Link Road, Bhandup (W),400078MumbaiMAHARASHTRA. Name of principal investigator: Dr Anita Mathew. Site 3 : Government Medical College and Hospital Dep…
18 Ct-109-20-Bayer.pdf .txt.csv	53671	CTRI/2021/03/032071 [Registered on: 17/03/2021] Trial Registered Prospectively	A multicenter, randomized, double-blind, parallel-group, placebo-controlled Study to evaluate the efficacy and safety of finerenone on morbidity and mortality in participants with heart failure (NYHA II -V) and left ventricular ejection fraction ≥40% (LVEF≥40%)”, Protocol number 2010Amendment 1, Version 2.0 dated 21/Sep/2020.	a multicenter, randomized, double-blind, parallel-group, placebo-controlled study to evaluate the efficacy and safety of finerenone on morbidity and mortality in participants with heart failure (nyha ii-iv) and left ventricular ejection fraction more than or equal to 40% (lvef more than or equal to 40%)	0.759878	Finerenone/BAY 94-8862.	Finerenone BAY94-8862)	4. The place of the document is New Delhi and the date is not mentioned in the prompt.	17/03/2021	BAY 94-8862 micronized/Finerenone =10.0000 milligram (mg), BAY 94-8862 micronized/Finerenone =20.0000 milligram (mg), and BAY 94-8862 micronized/Finerenone =40.0000 milligram (mg). The prompt does not differentiate between active and inactive ingredients.	Tablets.	10/20 mg OD for 3 years and 4 months.	to evaluate the efficacy and safety of finerenone on morbidity and mortality in participants with heart failure (NYHA II-IV) and left ventricular ejection fraction 40% (LVEF 40%).	(1) ICD-10 Condition: I509||Heart failure, unspecified,	: 1. Max Super Specialty Hospital, Saket, New Delhi-110017, India, Institutional Ethics Committee Max Super Specialty Hospital, Saket (East Block), (A Unit of Devki Devi Foundation) Service Floor, Office of Ethics Committee, 2, Press Enclave Road, Saket, New Delhi-110017, India, ECR/110/Inst/DL/2013/RR-19, Dr. Vijay Kumar Chopra 2. Govind Ballabh Pant Institute of Postgraduate Medical Education a…	Site 1 : Deenanath Mangeshkar Hospital and Research Center, Department of Cardiology, 3rd Floor OPD Super Specialty Building, Near Mhatre Bridge Erandwane Pune 411004PuneMAHARASHTRA. Name of principal investigator: Dr Shireesh Sathe. Site 2 : Healthworld Hospitals Department of Cardiology, C-49, Commercial Area, Opp. ESIC Sub-Regional Office, City Centre, Durgapur - 713216BarddhamanWEST BENGAL. N…
Sr. No. 79 CT-42-22-Ms. Labcorp.pdf .txt.csv	53916	CTRI/2021/07/034833 [Registered on: 14/07/2021] Trial Registered Prospectively	\A Randomised, Multicentre, Double-blind, Placebo-controlled, Phase III Study of First-line Carboplatin and Paclitaxel in Combination with Durvalumab, Followed by Maintenance Durvalumab with or without Olaparib in Patients with Newly Diagnosed Advanced or Recurrent Endometrial Cancer (DUO-E)\.,	a randomised, multicentre, double-blind, placebo-controlled, phase iii study of first-line carboplatin and paclitaxel in combination with durvalumab, followed by maintenance durvalumab with or without olaparib in patients with newly diagnosed advanced or recurrent endometrial cancer (duo-e)	0.989796	Olaparib.,	Arm B (durvalumab, placebo)	4. \New Delhi\ and the date is not explicitly stated in the prompt.,	14/07/2021	\Olaparib <= 100.0000 milligram(mg) In House Specification Active Olaparib <= 150.0000 milligram(mg) In House Specification Active\.,	tablets.,	Platinum-based chemotherapy (175 mg/m2 paclitaxel [IV] and AUC5 or AUC6 carboplatin [IV]) every 3 weeks (Q3W) for 6 cycles with durvalumab 1120 mg Q3W (IV) during the chemotherapy phase. Patients will receive durvalumab 1500 mg Q4W (IV) with olaparib placebo tablets twice daily (oral) in the maintenance phase until disease progression.	\Newly Diagnosed Advanced or Recurrent Endometrial Cancer\.,	(1) ICD-10 Condition: C55||Malignant neoplasm of uterus, partunspecified,	" provided in an annexure. The details include the names and addresses of the clinical trial sites, ethics committee details, ECR number beginning with 'ECR', and name of the investigator. The annexure lists a total of 8 clinical trial sites with their respective details.")	Site 1 : Aadhar Health Institute Tosham Road, Near South Bypass Crossing, Hisar, Haryana - 125005, IndiaHisarHARYANA. Name of principal investigator: Dr Lovenish Goyal. Site 2 : Apex Wellness Hospital Survey No.799, Plot No 187, Behind prakash petrol pump, Govind Nagar, Nashik-422009, Maharashtra IndiaNashikMAHARASHTRA. Name of principal investigator: Dr Shailesh Arjun Bondarde. Site 3 : Dayanand…
23 Ct-104-20-AstraZeneca.pdf .txt.csv	54566	CTRI/2021/04/032961 [Registered on: 20/04/2021] Trial Registered Prospectively	A Phase III, Randomised, Controlled, Multi-centre, 3-Arm Study of Neoadjuvant Osimertinib as Monotherapy or in Combination with Chemotherapy versus Standard of Care Chemotherapy Alone for the Treatment of Patients with Epidermal Growth Factor Receptor Mutation Positive, Resectable Non-small Cell Lung Cancer (NeoADAURA).	a phase iii, randomised, controlled, multi-centre, 3-arm study of neoadjuvant osimertinib as monotherapy or in combination with chemotherapy versus standard of care chemotherapy alone for the treatment of patients with epidermal growth factor receptor mutation positive, resectable non-small cell lung cancer neoadaura	0.981424	Osimertinib.	Osimertinib (TAGRISSO™) monotherapy	4. New Delhi, and the date is not specified in the prompt.	20/04/2021	Osimertinib = 40.0000 milligram (mg) In House Specification Active, Osimertinib = 80.0000 milligram (mg) In House Specification Active.	tablets.	Route of administration - Oral	the treatment of patients with Epidermal Growth Factor Receptor Mutation Positive, Resectable Non-small Cell Lung Cancer.	(1) ICD-10 Condition: C349||Malignant neoplasm of unspecifiedpart of bronchus or lung,	- Tata Medical Centre, 14-MAR (EW), New Town, Rajarhat, Kolkata - 700160, West Bengal, India Ethics committee details: Institutional Review Board, Tata Medical Center, 14-MAR (EW), New Town, Rajarhat, Kolkata - 700160, West Bengal, India ECR number: ECR/269/Inst/WB/2013/RR-19 Name of investigator: Dr. Bivas Biswas - Department of Medical Oncology, H Block extension VMMC & Safdarjung Hospital, New…	Site 1 : All India Institute of Medical Sciences, AIIMS Associate Professor - Department of Medical Oncology Dr. B. R. Ambedkar Institute of Rotary Cancer Hospital, Department of Medical Oncology, Ansari Nagar, PIN-110029 New DelhiDELHI. Name of principal investigator: Dr Prabhat Singh Malik. Site 2 : Kasturba Medical College and Hospital Medical Oncologist Department of Medical Oncology, Madhav …
Sr. no. 53 CT-59-21-Novartis.pdf .txt.csv	54954	CTRI/2021/11/038171 [Registered on: 22/11/2021] Trial Registered Prospectively	A 2-year randomized, 3-arm, double-blind, non-inferiority study comparing the efficacy and safety of ofatumumab and siponimod versus fingolimod in pediatric patients with multiple sclerosis followed by an open-label extension.	a 2-year randomized, 3-arm, double-blind, non-inferiority study comparing the efficacy and safety of ofatumumab and siponimod versus fingolimod in pediatric patients with multiple sclerosis followed by an open-label extension	0.973684	Ofatumumab (OMB15and Siponimod (BAF312).	(BAF312) as film-coated tablet	4. New Delhi, and the date is not specified in the prompt.	22/11/2021	: - Ofatumumab (OMB157) = 20.0000 mg/0.4ml (Active) - Siponimod (BAF312) = 0.1000 milligram (mg) (Active) - Siponimod (BAF312) = 0.2500 milligram (mg) (Active) - Siponimod (BAF312) = 0.5000 milligram (mg) (Active) - Siponimod (BAF312) = 1.0000 milligram (mg) (Active) - Siponimod (BAF312) = 2.0000 milligram (mg) (Active)	OMB157 Solution for injection and BAF312 Film coated tablet.	1 mg or 2 mg tablet administered once daily for 3 years.	pediatric patients with multiple sclerosis.	(1) ICD-10 Condition: G35||Multiple sclerosis,	are : 1. Room No. 14 IVth Floor, Old Building, Sir Ganga Ram Hospital, Sir Ganga Ram Hospital Marg, Rajinder Nagar, New Delhi-110060, Ethics committee details: Sir Ganga Ram Hospital Ethics Committee, Room No. 1496, IVth Floor, Old Building, Sir Ganga Ram Hospital, Rajinder Nagar, New Delhi-110060, ECR/20/Inst/DL/2013/RR-19, Name of investigator: Dr. Anshu Rohatgi. 2. Max Super Speciality Hospita…	Site 1 : Amrita Institute of Medical Sciences Ponekkara, Kochi, 682041 Kerala IndiaKozhikodeKERALA. Name of principal investigator: DrVinayan KP. Site 2 : Institute of Neurosciences Dept of Neurology,Kolkata, 185/1 AJC BOSE ROAD,Kolkata 700017 KolkataWEST BENGAL. Name of principal investigator: Dr Hrisikesh Kumar. Site 3 : MAX SUPERSPECIALITY HOSPITAL Dept of Neurology,Saket West Block, 1 PRESS E…
63.pdf .txt.csv	54983	CTRI/2021/05/033411 [Registered on: 06/05/2021] Trial Registered Prospectively	A Randomized, Single Center, Double Blind, Two Treatment, Two-Period, Crossover Glucose Clamp Study to Test For Bioequivalence Between Wockhardt’s Wosulin® 30/70 (100 IU/mL) {Biphasic Isophane Insulin Injection/ 70% Human Insulin Isophane Suspension and 30% Human Insulin Injection (r-DNA origin)} and HUMULIN® 70/(100 U/mL) {70% Human Insulin Isophane Suspension and 30% Human Insulin Injection (rD…	a randomized, single center, double blind, two treatment, two-period, crossover glucose clamp study to test for bioequivalence between wockhardt’s wosulin® 30/70 (100 iu/ml) {biphasic isophane insulin injection/ 70% human insulin isophane suspension and 30% human insulin injection (r-dna origin)} and humulin® 70/30 (100 u/ml) {70% human insulin isophane suspension and 30% human insulin injection …	0.988479	Wockhardt’s Wosulin® 30/and HUMULIN® 70/30.	Wosulin® 30/70 E.Coli (100 IU/ml) 3 ml cartridges of Wockhardt Ltd.	4. New Delhi, 04-May-2021.	06/05/2021	Insulin Human (Recombinant) = 100.0000 IU/ml (U.S.P.) Active.	suspension for injection.	0.4 IU/kg body weight of study drug will be administered subcutaneously as a single dose.	Diabetes Mellitus.	Healthy	: - Clinical Pharmacokinetics and Biopharmaceutics Department Wockhardt Limited, D-4, MIDC Area, Chikalthana, Aurangabad Maharashtra - 431006 Ethics Committee Details: Institutional Ethics Committee Dept. of Pharmacology, Govt. Medical College, Aurangabad-431001, Maharashtra, India. ECR/314/Inst/MH/2013/RR-19 Name of Principal Investigator: Dr Nilesh Lomte.	Site 1 : Clinical Pharmacokinetics and Biopharmaceutics Department CPB Department Wockhardt LimitedAurangabadMAHARASHTRA. Name of principal investigator: Dr Nilesh Lomte
34 CT-3-21-AstraZeneca.pdf .txt.csv	55321	CTRI/2021/06/034430 [Registered on: 28/06/2021] Trial Registered Prospectively	A Multicentre, Randomised, Double-blind, Parallel-group, Placebo-controlled, 52-Week, Phase III Study With an Open-label Extension to Evaluate the Efficacy and Safety of Benralizumab in Patients With Non-Cystic Fibrosis Bronchiectasis (MAHALE).	a multicentre, randomised, double-blind, parallel-group, placebo-controlled, 52-week, phase iii study with an open-label extension to evaluate the efficacy and safety of benralizumab in patients with non-cystic fibrosis bronchiectasis (mahale)	0.987805	Benralizumab.	Benralizumab	4. The place of the document is New Delhi and the date is not specified in the prompt.	28/06/2021	Benralizumab =30.0000 mg/ml In House Specification Active.	PFS Solution for injection.	Benralizumab, subcutaneous injection, every 4 weeks for 52 weeks	Treatment of Patients with Non-Cystic Fibrosis Bronchiectasis.	(1) ICD-10 Condition: J479||Bronchiectasis, uncomplicated,	1. Institute of Respiratory Diseases, SMS Medial College & Hospital, B-2, Subhash Nagar shopping center, Shastri nagar, Jaipur, 302016, Rajasthan, India. Ethics committee details: Ethics Committee of SMS Medical College & Attached Hospital, First Floor. Dhanvantri OPD Block, SMS Hospital, J.L.N. Marg, Jaipur. 302004. Rajasthan, India. Name of investigator: Dr. Narendra Khippal. 2. Department of P…	Site 1 : Criticare Hospital and Research Institute 4th Floor, Dhanashree Complex, Near Hotel Hardeo, Sitabuldi, PIN- 440012NagpurMAHARASHTRA. Name of principal investigator: Dr Vivek Gupta. Site 2 : Hindustan Hospital Consultant Pulmonologist 522 3, 523 3 Nava India Road, Udaiyampalayam, Coimbatore - 641028 CoimbatoreTAMIL NADU. Name of principal investigator: Dr Srikanth Krishnamurthy. Site 3 : …
38CT33-21-AstraZeneca.pdf .txt.csv	55353	CTRI/2021/05/033819 [Registered on: 27/05/2021] Trial Registered Prospectively	Phase III Study of Trastuzumab Deruxtecan (T-DXd) with or without Pertuzumab versus Taxane, Trastuzumab and Pertuzumab in HER2-positive, First-line Metastatic Breast Cancer (DESTINY-Breast09).	phase iii study of trastuzumab deruxtecan (t-dxd) with or without pertuzumab versus taxane, trastuzumab and pertuzumab in her2-positive, first-line metastatic breast cancer (destiny-breast09)	0.984536	Trastuzumab Deruxtecan.	Trastuzumab Deruxtecan (T-Dxd)	4. Place: New Delhi, Date: not specified.	27/05/2021	Trastuzumab Deruxtecan =100.0000 mg/vial In-House Specification Active.	Powder for concentrate for solution for infusion.	T-DxD with or without Pertuzumab_x000D_ T-DxD Dose: every 3 weeks via IV infusion_x000D_ Pertuzumab: Loading dose intravenously on Day 1 of Cycle 1, followed by q3w in subsequent cycles	To treat patients with HER2-positive, First-line Metastatic Breast Cancer.	(1) ICD-10 Condition: C509||Malignant neoplasm of breast of unspecified site,	Details of clinical trial sites: - Apex Wellness Hospital, Survey No. 799, Plot no. 187, Behind Prakash Petrol Pump, Govind Nagar, Nashik -422009; Ethics committee details: APEX WELLNESS ETHICS COMMITTEE (AWEC), C/O- Apex Wellness Hospital, Survey No. 799, Plot no, 187, Behind Prakash Petrol Pump, Govind Nagar, Nashik - 422009; ECR/1500/Inst/MH/2021; Name of investigator: Dr. Shailesh A. Bondarde…	Site 1 : Aakash Healthcare Super Speciality Hospital Dept. of Medical Oncology Hospital Plot, Road No. 201, Sector 3, Dwarka, PIN – 110075New DelhiDELHI. Name of principal investigator: Dr Parveen Jain. Site 2 : Apex Wellness Hospital Dept. of Medical College Apex Wellness Hospital, behind Prakash Petrol pump, Govindnagar, PIN 422009NashikMAHARASHTRA. Name of principal investigator: Dr Shailesh B…
Sr. No. 122 CT-101-21-Novartis.pdf .txt.csv	55397	CTRI/2021/12/038680 [Registered on: 16/12/2021] Trial Registered Prospectively	A randomized, double-blind, placebo-controlled Phase III study to evaluate the efficacy and safety of dabrafenib plus trametinib in previously treated patients with locally advanced or metastatic, radio-active iodine refractory BRAFV600E mutation-positive Differentiated Thyroid Cancer.	a randomized, double-blind, placebo-controlled phase iii study to evaluate the efficacy and safety of dabrafenib plus trametinib in previously treated patients with locally advanced or metastatic, radio-active iodine refractory brafv600e mutation-positive differentiated thyroid cancer	0.989583	DRB436 and TMT212	Dabrafenib (DRB436)	of the document are New Delhi and the date is not specified	16/12/2021	is DRB436 = 50.0000 milligram (mg) In House Specification Active, DRB436 = 75.0000 milligram (mg) In House Specification Active, TMT212 = 0.5000 milligram (mg) In House Specification Active, and TMT212 = 2.0000 milligram (mg) In House Specification Active	capsule and tablet	150 mg twice daily._x000D_ oral administration, _x000D_ Patients will receive dabrafenib in combination with trametinib or placebo until disease progression as per RECIST 1.1 as determined by investigator and confirmed by BIRC	locally advanced or metastatic, radio-active iodine refractory BRAFV600E mutation-positive Differentiated Thyroid Cancer	(1) ICD-10 Condition: C73||Malignant neoplasm of thyroid gland,	The details of the clinical trial sites include the names and addresses of the sites, the ethics committee details, ECR number beginning with 'ECR', and name of the investigator. The sites are All India Institute of Medical Sciences in New Delhi, Cancer Institute (WIA) in Chennai, Department of Medical Oncology at Christian Medical College in Vellore, Narayana Superspeciality Hospital in Howrah, …	Site 1 : AADHAR HEALTH INSTITUTE Opd no 7, ground floor, TOSAM ROAD NEAR SOUTH BYPASS CROSSING HISSAR 125005HisarHARYANA. Name of principal investigator: DR LOVENISH GOYAL. Site 2 : AIIMS Sri Aurobindo Marg, Ansari Nagar, Ansari Nagar East, New Delhi, Delhi 110029New DelhiDELHI. Name of principal investigator: Dr C S Bal. Site 3 : Cancer Institute 38, SARDAR PATEL ROAD, Chennai-600036, Tamil Nadu…
32 Ct-13-21-IQVIA.pdf .txt.csv	55489	CTRI/2021/04/033241 [Registered on: 29/04/2021] Trial Registered Prospectively	An open-label, multi-center, roll-over study to assess long term safety in patients with endogenous Cushing’s syndrome who have completed a prior Novartis-sponsored osilodrostat (LCI699) study and are judged by the investigator to benefit from continued treatment with osilodrostat.	an open-label, multi-center, roll-over study to assess long term safety in patients with endogenous cushing’s syndrome who have completed a prior novartis-sponsored osilodrostat (lci699) study and are judged by the investigator to benefit from continued treatment with osilodrostat.	0.982456	Osilodrostat (LCI699).	Osilodrostat	4. The place of the document is New Delhi and the date is not mentioned in the prompt.	29/04/2021	LCI699 phosphate, with active ingredients specified as 1.4310 milligram (mg) In House Specification Active, 7.1550 milligram (mg) In House Specification Active, and 14.3milligram (mg) In House Specification Active.	a film-coated tablet.	Osilodrostat (LCI699) will be given in form of filmcoated_x000D_ tablets for oral administration, and available in the following dose strengths: 1 mg, 5 mg and 10 mg. Patients will receive the same dose as the dose provided in the parent osilodrostat study at the time of transition to the roll-over study and for the entire duration of the study	Endogenous Cushing’s Syndrome.	(1) ICD-10 Condition: E240||Pituitary-dependent Cushings disease,	: - All India Institute of Medical Sciences Ansari Nagar New Delhi-I I 0029 - Ethics committee details: AIIMS Ethics Committee, Room No. First Floor, Old OT Block, All India Institute of Medical Sciences Ansari Nagar New Delhi -I I 0029 - ECR/538/Inst/DL/2014/RR-20 - Name of the investigator: Dr. Viveka P. Jyotsna.	Site 1 : All India Institute of Medical Sciences Room No.: 58, DEXA room, Ground Floor, Raj Kumari Amrit KAur OPD Block, Ansari Nagar, New Delhi – 110029New DelhiDELHI. Name of principal investigator: Dr Viveka P Jyotsna
18_Premium Serum.pdf .txt.csv	55706	CTRI/2021/06/034359 [Registered on: 24/06/2021] Trial Registered Prospectively	A Phase I, Randomized, Controlled, Open Label Study to Assess the Safety and Efficacy of COVID-19 Antiserum in Adult Patients with SARS-CoV-2/COVID-19 Disease.	a phase i, randomized, controlled, open label study to assess the safety and efficacy of covid-19 antiserum in adult patients with sars-cov-2/covid-19 disease.	0.987578	Anti-COVID19 Serum [Equine Anti Covid Antibody Fragments (F(ab')2)].	Equine COVID-19 Antiserum [F(ab)2] Along with Standard of care.	4. of the document are New Delhi and 09-JUN-2021, respectively.	24/06/2021	COVID-19 Antiserum Immunoglobulin fragment F(ab')2 (NLT 100000 PRNT50), Glycine IP/BP (1.88%), Sodium Chloride (0.9%), and Water for Injection (q.s.).	Intravenous infusion.	The Dose of the IP is 1ml diluted in 100ml NS will be administered as an IV infusion. Total 3 doses with an interval of 24 hours between two doses, along with standard of care for treatment of COVID-19 positive patients.	for the treatment of SARS-CoV-2 infection/COVID19 disease.	(1) ICD-10 Condition: B972||Coronavirus as the cause of diseases classified elsewhere,	: - Site 1: Prakash Institute of Medical Sciences & Research, Urun-Islampur, Islampur-Sangli Road, Islampur, Tal-Walwa, Dist. Sangali-415409, Maharashtra. Ethics Committee details: Prakash Medical College Institutional Ethics Committee, Prakash Institute of Medical Sciences & Research, Urun-Islampur, Islampur-Sangli Road, Dist. Sangali-415409 Maharashtra, India. ECR No.: ECR/1052/Inst/MH/2018. Pr…	Site 1 : Prakash Institute of Medical Sciences & Research, Urun Islampur Clinical Research Department, Room No. 4, Islampur-Sangali, Islampur, Tal- Walwa, Dist- SangaliSangliMAHARASHTRA. Name of principal investigator: Dr Vijaykumar Patil. Site 2 : Rajarshee Chhatrapati Shahu Maharaj Govt. Medical College & CPR Hospital, Kolhapur Department of Medicine, CPR Hospital, Dasara Chowk, Bhausingji road…
Sr. No. 46 CT-07-21-AstraZeneca.pdf .txt.csv	55716	CTRI/2021/06/034372 [Registered on: 24/06/2021] Trial Registered Prospectively	SERENA-4: A Randomised, Multicentre, Double-Blind, Phase III Study of AZD98(an Oral SERD) plus Palbociclib versus Anastrozole plus Palbociclib for the Treatment of Patients with Estrogen Receptor-Positive, HER2-Negative Advanced Breast Cancer Who Have Not Received Any Systemic Treatment for Advanced Disease.	a randomised, multicentre, double-blind, phase iii study of azd9833 (an oral serd) plus palbociclib versus anastrozole plus palbociclib for the treatment of patients with estrogen receptor-positive, her2-negative advanced breast cancer who have not received any systemic treatment for advanced disease (serena 4)	0.823699	AZD9833.	AZD9833	4. of the document are New Delhi and not explicitly stated, respectively.	24/06/2021	AZD9833 = 25.0000 milligram (mg) In House Specification Active and AZD9833 = 75.0000 milligram (mg) In House Specification Active.	tablets.	AZD9833 – route of administration is oral, tablet formulation_x000D_ Duration is tablet QD - for 28 days	the treatment of patients with estrogen receptor-positive, HER2-negative advanced breast cancer who have not received any systemic treatment for advanced disease.	(1) ICD-10 Condition: C509||Malignant neoplasm of breast of unspecified site,	1. Artemis Hospital, Sector 51, Gurugram, Pin Code-001, Haryana, India; Ethics committee details: Artemis Health Sciences Institutional Ethics Committee, Artemis Hospital, Sector 51, Gurugram, Pin Code-001, Haryana, India; ECR/53/Inst/HR/2013/RR-19; Name of investigator: Dr. Priya Tiwari. 2. Rajiv Gandhi Cancer Institute and Research Centre, Sector-5, Rohini, New Delhi-110085; Ethics committee de…	Site 1 : All India Institute of Medical Sciences (AIIMS) Room No.216, Dr. B.R.A.-IRCH, Ansari Nagar, New Delhi-110029New DelhiDELHI. Name of principal investigator: Dr Atul Batra. Site 2 : Apex Wellness Hospital Dept. of Medical Oncology Survey no.799, Plot No. 187, Behind Prakash Petrol Pump, Govind Nagar, PIN 422009 NagpurMAHARASHTRA. Name of principal investigator: Dr Shailesh Bondarde. Site 3…
Sr. No. 70 CT-49-21-Novartis.pdf .txt.csv	55723	CTRI/2021/10/037662 [Registered on: 28/10/2021] Trial Registered Prospectively	A multicenter, single-arm, open label trial to evaluate efficacy and safety of oral, twice daily LNP023 in adult aHUS patients who are naive to complement inhibitor therapy.	a multicenter, single-arm, open label trial to evaluate efficacy and safety of oral, twice daily lnp023 (iptacopan) in adult atypical hemolytic uremic syndrome (ahus) patients who are naive to complement inhibitor therapy.	0.77027	Iptacopan (LNP023).	LNP023 (iptacopan)	4. of the document are New Delhi and the date is not mentioned in the prompt.	28/10/2021	LNP023 = 200.0000 milligram (mg) In House Specification Active.	Hard Gelatin capsule.	dose of 200 mg (Capsule) b.i.d; Treatment duration is 52 Weeks (Core treatment period is 26 weeks and Extension Treatment period is 26 Ewwks); Route of Administration is Oral.	Atypical hemolytic uremic syndrome (aHUS).	(1) ICD-10 Condition: D593||Hemolytic-uremic syndrome,	: - Sanjay Gandhi Postgraduate Institute of Medical Sciences, Raebareli Road, Lucknow Ethics committee details: Institutional Ethics Committee, Administrative Block II Floor, SGPGIMS, Lucknow ECR number: ECR/16/Inst/UP/2013/RR-20 Name of investigator: Dr. Dharmedra Singh Bhadauria - Department of Nephrology, Ground Floor, C-Block, Nehru Hospital, Post Graduate Institute of Medical Education and R…	Site 1 : Christian Medical College Department of Nephrology Christian Medical College, Dr.Ida Scudder Road Vellore- 632004, Tamil Nadu, IndiaVelloreTAMIL NADU. Name of principal investigator: DrSantosh Varughese. Site 2 : KEM Hospital Saradra Moodliar Road Rasta Oeth Pune 411011PuneMAHARASHTRA. Name of principal investigator: Dr Vipul Chakurkar. Site 3 : OSMANIA GENERAL HOSPITAL DEPT OF NEPHROLOG…
12_ BBIL 2-18.pdf .txt.csv	56105	CTRI/2021/05/033752 [Registered on: 24/05/2021] Trial Registered Prospectively	A Phase II/III, Open Label, Multicenter Study to Evaluate the Safety, Reactogenicity and Immunogenicity of the Whole-Virion Inactivated SARS-CoV-2 Vaccine (COVAXIN®) in Healthy Volunteers ages ≤18 to ≥ 2 Years.	a phase ii/iii, open label, multicenter study to evaluate the safety, reactogenicity and immunogenicity of the whole-virion inactivated sars-cov-2 vaccine (covaxin®) in healthy volunteers ages ≤18 to ≥ 2 years	0.985849	Whole Virion Inactivated Corona Virus Vaccine, [BBV152].	BBV152	4. of the document are Place: New Delhi, Date: 12/05/2021.	24/05/2021	: Active ingredient: Whole Virion, Inactivated Corona Virus antigenStrain: NIV-2020-770, 6 mcg Inactive ingredients: Aluminium Hydroxide gel equivalent to Al+++ 250 mcg, TLR 7/8 Agonist 15 mcg, 2-Phenoxyethanol (2PE) I.P. 2.5 mg, Phosphate Buffered Saline q.s. to 0.5 ml.	Liquid for intramuscular injection.	0.5 ml administered intramuscular at day 0 and day 28	For active immunization against Corona Virus Disease (SARS-COV-2) COVID-19 of Healthy Volunteers of age 2-18 years.	Healthy	: 1. Meditrina Institute of Medical Sciences, Nagpur, Ethics Committee details: Meditrina Institute Ethics Committee, ECR number: ECR/4/Inst/MH/2013, Name of Principal Investigator: Dr. Vasant M Khalatkar. 2. AIIMS, Patna, Bihar, Ethics Committee details: Institutional Ethics Committee, All India Institute of Medical Science Patna Bihar -801507, ECR number: ECR/4/Inst/BH/2013, Name of Principal I…	Site 1 : All India Institute of Medical Sciences Patna Room No 105 Type 4 Block 2 Department of Paediatrics Aurangabad Road Phulwari SharifPatnaBIHAR. Name of principal investigator: Dr Chnadramani SIngh. Site 2 : All India Institute of Medical Scienecs Delhi Department of center for community medicine Room no 29 Old OT block, AIIMS News DelhiNew DelhiDELHI. Name of principal investigator: Dr San…
Sr. No. 85 Ct-50-21-GSK.pdf .txt.csv	56195	CTRI/2021/10/037383 [Registered on: 20/10/2021] Trial Registered Prospectively	\A Phase III, double-blind, randomized, placebo-controlled study to evaluate the safety, reactogenicity and immune response of a single intramuscular dose of unadjuvanted RSV Maternal vaccine, in high risk pregnant women aged 15 to 49 years and infants born to the vaccinated mothers\.,	a phase iii, double-blind, randomized, placebocontrolled study to evaluate the safety, reactogenicity and immune response of a single intramuscular dose of unadjuvanted rsv maternal vaccine, in high risk pregnant women aged 15 to 49 years and infants born to the vaccinated mothers.	0.961672	Respiratory Syncytial Virus (RSV) Maternal (RSVPreF3) Vaccine.,	Respiratory Syncytical Virus (RSV) Maternal (RSVPreF3) vaccine	4. New Delhi and the date is not mentioned.,	20/10/2021	Polysorbate 80, NaCl, Potassium phosphate dibasic K2HPO4, Trehalose, Potassium phosphate monobasic KH2PO4, WFI, and RSVPreF3. Polysorbate 80, NaCl, Potassium phosphate dibasic K2HPO4, Trehalose, and Potassium phosphate monobasic KH2PO4 are inactive ingredients, while RSVPreF3 is an active ingredient.,	Powder and solvent for solution for injection.,	Dose - Single Dose_x000D_ Route of administration - Intramuscular Route _x000D_ Site - deltoid region of no dominant arm_x000D_ Duration of therapy - 557 days . Maternal Participants to be followed up upto 181 days post delivery and Infants to be followed up for 366 days post birth	active immunization of high risk pregnant women during the second and third trimester of pregnancy to prevent Respiratory Syncytial Virus (RSV) associated lower respiratory tract illness(LRTI) in infants by transfer of maternal antibodies.,	(1) ICD-10 Condition: O09||Supervision of high risk pregnancy,	" The details of the clinical trial sites include the names and addresses, ethics committee details, ECR number beginning with 'ECR', and name of the investigator. The sites are All India Institute of Medical Sciences, Bhubaneswar, KEM Hospital Research Centre Sardar Moodliar Road, Rasta Peth, Pune, Atal Bihari Vajpayee Institute of Medical Sciences and Ram Manohar Lohia Hospital, New Delhi, and …	Site 1 : All India Institute of Medical Sciences Dept. of Community Medicine and Family Medicine, Sijua, Po-Dumduma, BhubaneshwarKhordhaORISSA. Name of principal investigator: Dr Arvind Kumar Singh. Site 2 : All India Institute of Medical Sciences,Nagpur, Plot No 2, Sector 20, Mihan Nagpur, 441108. NagpurMAHARASHTRA. Name of principal investigator: DrShuchita Mundle. Site 3 : Bharati Vidyapeeth D…
6_Joint Force_Hep A.pdf .txt.csv	56256	CTRI/2022/09/046100 [Registered on: 30/09/2022] Trial Registered Prospectively	Prospective, Multicentre, Randomized, Double-Blind, Parallel-Group, Phase III Study Comparing Immunogenicity, Safety, and Tolerability of Single Dose of Hepatitis A (Live) Vaccine, Freeze-dried versus BiovacTM-A (Freeze-dried Live Attenuated Hepatitis A Vaccine) in Healthy Indian Children.	prospective, multicentre, randomized, double-blind, parallel-group, phase iii study comparing immunogenicity, safety, and tolerability of single dose of hepatitis a (live) vaccine, freeze-dried versus biovactm-a (freeze-dried live attenuated hepatitis a vaccine) in healthy indian children	0.989726	Hepatitis A (Live) Vaccine, Freeze-Dried.	HEPATITIS A (LIVE) VACCINE (FREEZE-DRIED)	4. New Delhi, 25-Mar-2022.	30/09/2022	: - Active ingredient: Live attenuated Hepatitis A Virus (NLT 6.5 log CCID50 of live Hepatitis A virus) - Inactive ingredients: Gelatin 2.5mg, Trehalose 35mg, Glycine 5mg, Dextran 5mg, Sterile Water for Injection 1ml.	Injection through Subcutaneous route at the upper arm deltoid region.	Each subject will receive a single dose of 1.0 ml of vaccine of IP subcutaneously.	for active immunization against infection caused by Hepatitis A Virus.	Z28	: - Vijay Vallabh Hospital and Medical Research Centre, Tirupati Nagar Rd, beside Banjara Hotel, Phase 1, Tirupati Nagar, Virar (West), Palghar, 401303, Maharashtra, India. Ethics Committee details: Institutional Ethics Committee of Vijay Vallabh Hospital and Medical Research Centre, Vijay Vallabh Hospital and Medical Research Centre No-406, Fourth Floor, Plot No423, Tirupati Nagar, Phase 1, Boli…	Site 1 : College of Medicine & JNM Hospital Room No 1, Kolkata JNM Hospital quarter E/88, KalyaniNadiaWEST BENGAL. Name of principal investigator: DrBiplab Tudu. Site 2 : 7-Orange Hospital Room Number: 03, Pawana Nagar, Next to Jain School, Near Chapekar Chowk, Chinchwad, Pune-411033, Maharashtra, India.PuneMAHARASHTRA. Name of principal investigator: Dr Suhas Dnyaneshwar Sodal. Site 3 : Acharya …
13_Techinvention.pdf .txt.csv	56305	CTRI/2021/08/035344 [Registered on: 02/08/2021] Trial Registered Prospectively	A Phase III, open label, multicenter, parallel group, randomized Clinical Study to compare the Immunogenicity and Safety of Euvichol-Plus vaccine with Oral Cholera Vaccine ShancholTM in healthy adults and children above age of one year.	a phase iii, open label, multicenter, parallel group, randomized clinical study to compare the immunogenicity and safety of euvichol-plus vaccine with oral cholera vaccine shanchol in healthy adults and children above age of one year	0.978992	Oral Cholera Vaccine (Inactivated).	Euvichol-Plus vaccine	4. New Delhi, 20-MAY-2021.	02/08/2021	active ingredients V. cholerae O1 Inaba Cairo 48 classical biotype, Heat inactivated (300 L.E.U*), V. cholerae O1 Inaba Phil 6973 El Tor biotype, Formalin inactivated (600 L.E.U*), V. cholerae O1 Ogawa Cairo 50 classical biotype, Formalin inactivated (300 L.E.U*), V. cholerae O1 Ogawa Cairo 50 classical biotype, Heat inactivated (300 L.E.U*), and V. cholerae O139 4260B, Formalin inactivated (600 …	a liquid suspension for route of administration.	Euvichol-Plus vaccine is a bivalent (O1 and O139) inactivated whole cell Oral Cholera Vaccine (OCV) containing killed whole cells of Vibrio cholerae O1 and Vibrio cholerae O139. A two-dose regimen of this vaccine was shown to be well-tolerated and immunogenic against Vibrio cholerae.	for prevention of cholera caused by Vibrio Cholerae.	Prevention of Cholera caused by Vibrio cholerae	provided in a numbered list, including the names and addresses, ethics committee details, ECR number beginning with 'ECR', and name of the investigator. The sites are: 1. All India Institute of Medical Sciences, Old OT Block, Room No. 102, AIIMS Hospital Ansari Nagar, New Delhi-110029, India. Ethics Committee: Institute Ethics Committee, All India Institute of Medical Sciences Old OT Block, Room …	Site 1 : Aartham Multi Super Specialty Hospital, Opp. Polytechnic, NR. Panjarapole cross road, Ambawadi, Ahmedabad AhmadabadGUJARAT. Name of principal investigator: Dr Jinen Mukeshbhai Shah. Site 2 : Aatman Hospital 5, Anveshan Row House, Opp Umiya Mata Mandir Bopal-Ghuma Road, Bopal Ghuma, Ahmedabad - 380058AhmadabadGUJARAT. Name of principal investigator: Dr Chintan B Patel. Site 3 : All India …
35_Sanofi Influenza vaccine.pdf .txt.csv	56392	CTRI/2021/11/037841 [Registered on: 08/11/2021] Trial Registered Prospectively	\Immunogenicity and Safety of the Quadrivalent Inactivated Split-Virion Influenza Vaccine in Participants 6 Months of Age and Older in India.\,	immunogenicity and safety of the quadrivalent inactivated split-virion influenza vaccine in participants 6 months of age and older in india	0.992857	\Quadrivalent Influenza vaccine (Split Virion, Inactivated).\,	Investigational medicinal product- Quadrivalent influenza vaccine (split-virion, inactivated)	4. of the document are \New Delhi\ and \12-Oct-2021,\ respectively.,	08/11/2021	: Each single dose of 0.5 ml contains Hemagglutinin A (HIN1) 15 μg, Hemagglutinin A (H3N2) 15 μg, Hemagglutinin B /(Victoria Lineage) 15 μg, Hemagglutinin B /( Yamagata Lineage) 15 μg, and PBS q.s.,	\Suspension for injection in a pre-filled syringe.\,	Form: Suspension for injection in a pre-filled syringe_x000D_ Composition: Each 0.5 mL dose of vaccine contains the following components: _x000D_ 15 µg of HA of A/H1N1 strain _x000D_ 15 µg of HA of A/H3N2 strain _x000D_ 15 µg of HA of B/Victoria lineage strain _x000D_ 15 µg of HA of B/Yamagata lineage strain _x000D_ Buffered saline solution quantity sufficient 0.5 mL _x000D_ May also contain resi…	\For active immunization against Influenza Disease.\,	Influenza	" :", "- Prakhar Hospital Pvt. Ltd, 8/219 Arya Nagar Kanpur- 208002, U.P. India. Ethics Committee details: Prakhar Hospital Pvt Ltd., Prakhar Hospital Pvt. Ltd8/219 Arya Nagar Kanpur KanpurNagar UttarPradesh -208002 India [ECR/1017/Inst/UP/2017/RR-21]. Name of Principal Investigator: Dr. Virendra Nath.", "- Department of Community Medicine Kalinga Institute of Medical Sciences Kushabhadra campus(…	Site 1 : All India Institute of Medical Science (AIIMS) Dept. of Community & Family Medicine, All India Institute of Medical Science (AIIMS), Phulwarisharif, Patna, Bihar- 801507, India PatnaBIHAR. Name of principal investigator: Dr Chandramani Singh. Site 2 : Cheluvamba Hospital Department of Pediatrics Mysore Medical College & Research Institute, Irwin Road, Mysore Karnataka – 570 021, India My…
Sr. No. 64 Ct-35-21-PPD.pdf .txt.csv	56420	CTRI/2021/08/035804 [Registered on: 19/08/2021] Trial Registered Prospectively	A Phase 2 Randomized, Double-Blind, Placebo-Controlled Efficacy and Safety Study of VIB77for the Treatment of Moderate to Severely Active Systemic Lupus Erythematosus.	a phase 2 randomized, double-blind, placebo-controlled efficacy and safety study of vib7734 for the treatment of moderate to severely active systemic lupus erythematosus	0.964497	VIB7734.	VIB7734	4. of the document are New Delhi and not mentioned respectively.	19/08/2021	VIB7734 = 100.0000 mg/ml, and it is an active ingredient.	a single-use vial.	Receive VIB7734 200 mg Q4W SC, VIB7734 200 mg intravenously (IV), every_x000D_ 12 weeks (Q12W) SC, with an additional 200 mg intravenously (IV), SC dose at Week 4	systemic lupus erythematosus.	(1) ICD-10 Condition: D50-D89||Diseases of the blood and blood-forming organs and certain disorders involving the immune mechanism,	Details of clinical trial sites: - Jasleen Hospital, First Floor, Opposite Big Bazar, Panchsheel Square, Dhantoli, Nagpur-4400Ethics committee details: Institutional Ethics Committee, Jasleen Hospital, ECR/264/Inst/MH/2013/RR-20 Name of the investigator: Dr. Smruti Ramteke - Fortis Escorts Hospital, JLN Marg, Malviya Nagar, Jaipur-302017, Rajasthan, India Ethics committee details: Institutional E…	Site 1 : Fortis Escorts Hospital Clinical Research Department First Floor, Room number 4281 Near Neurology Observation Ward, Jawaharlal Nehru MargService Lane, Girdhar Marg, Malviya Nagar-302017, IndiaJaipurRAJASTHAN. Name of principal investigator: Dr Amit Sharma. Site 2 : Government Medical College and Hospital Medical College Square Road, Nagpur-440003, Maharashtra, India NagpurMAHARASHTRA. Na…
Sr. No. 58 CT-39-21-Syngene.pdf .txt.csv	56575	CTRI/2021/08/035514 [Registered on: 09/08/2021] Trial Registered Prospectively	A randomized, double-blind, multi-centre 2-arm, parallel-group, placebo controlled study to investigate the efficacy and safety of intravenous imatinib mesylate in reducing the severity of hypoxemic respiratory failure in patients with critical COVID-19 receiving standard of care.	a randomized, double-blind, multicenter 2-arm, parallel-group, placebo-controlled study to investigate the efficacy and safety of intravenous imatinib mesylate in reducing the severity of hypoxemic respiratory failure in patients with critical covid-19 receiving standard of care.	0.978799	Imatinib Mesylate 8mg/ml Solution for Infusion.	Imatinib 8 mg/mL	4. The place of the document is New Delhi and the date is not specified.	09/08/2021	Imatinib Mesylate <=8.0000 mg/ml Ph. Eur Active.	Solution for Infusion.	25 mL of study drug administered as an IV infusion over two hours (12.5mL/hour)twice daily for 10 days.	as treatment for Acute Respiratory Distress Syndrome (ARDS).	(1) ICD-10 Condition: B972||Coronavirus as the cause of diseases classified elsewhere, (2) ICD-10 Condition: B342||Coronavirus infection, unspecified,	1. Department of General Medicine, Sir Sayajirao General Hospital (SSG Hospital), Medical College Baroda, Maharaja Sayajirao University of Baroda, Jail Road (Indira Avenue), Anandpura, Vadodara, Gujarat -390001. Ethics committee details: Institutional Ethics Committee of Human Research Sir Sayajirao General Hospital (SSG Hospital), Medical College Baroda, Maharaja Sayajirao University of Baroda, …	Site 1 : Father Muller Medical College Hospital Department of General Medicine, Room number not available, Father Muller road, Kankanady, Mangalore 575002.Dakshina KannadaKARNATAKA. Name of principal investigator: Dr VENKATESH B M. Site 2 : Government Medical College and Hospital Department of Medicine, Room number not available, Medical Square, Nagpur 440003NagpurMAHARASHTRA. Name of principal i…
Sr. No. 49 CT-21-21-CBCC.pdf .txt.csv	56659	CTRI/2021/07/034694 [Registered on: 08/07/2021] Trial Registered Prospectively	A Phase II Study To Evaluate The Safety And Efficacy Of OQL011 On VEGFR Inhibitor-Associated Hand-Foot Skin Reaction In Cancer Patients.	a phase ii study to evaluate the safety and efficacy of oql011 on vegfr inhibitor-associated hand-foot skin reaction in cancer patients.	0.985507	OQL011.	Part-I:_x000D_ _x000D_ Investigational Treatment: OQL011(Dose I) ointment _x000D_ _x000D_ Part II:_x000D_ Investigational Treatment: OQL011(Dose II and Dose III) ointment	4. New Delhi, and the date is not mentioned in the prompt.	08/07/2021	: - Active ingredient: Nitroglycerine (1.95%) - Inactive ingredients: Lactose Monohydrate (10.26 g), Purified Water (8.00 g), Lanolin (35.00 g), White Petrolatum (46.74 g).	an ointment.	Part-I_x000D_ _x000D_ Investigational Treatment: OQL011(Dose I) ointment (0.2% w/w) 30 g (equivalent active ingredient: 60 mg). _x000D_ _x000D_ Part II:_x000D_ Investigational Treatment: OQL011(Dose II and Dose III) ointment (0.5% w/w and 0.1% w/w) 30 g (equivalent active ingredient: 150 mg and 30 mg). _x000D_ _x000D_ Frequency: 3 times a day_x000D_ Route of administration: Topical &_x000D_ Durat…	Hand and foot skin reaction.	(1) ICD-10 Condition: L271||Localized skin eruption due to drugs and medicaments taken internally,	: - Clinical trial site 1: Mumbai Oncocare Centre, 2nd Floor, Majithia Apartments, God’s Gift Premises Co. Op. Society Ltd., Above Irla Nursing Home, S V Road, Vile Parle (W), Mumbai - 400 056, Maharashtra, India. Ethics committee details: Mumbai Oncocare Centre Institutional Ethics Committee, ECR/7/Inst/MH/2019. Name of investigator: Dr. Kshitij Joshi. - Clinical trial site 2: Aadhar Health Inst…	Site 1 : Aadhar Health Institute Near South Bypass Crossing, NH10-Tosham Rd Connection Rd, Hisar, Haryana - 125005, indiaHisarHARYANA. Name of principal investigator: Dr Lovenish Goyal. Site 2 : Mumbai Oncocare Centre 2nd Floor, Majithia Apartments, Gods Gift Premises Co. Op. Society Ltd., Above Irla Nursing Home, S V Road, Vile Parle (W), Mumbai 400 056 Maharashtra, India MumbaiMAHARASHTRA. Name…
Sr. No. 47 Ct-54-21-Sanofi-CTNOC.pdf .txt.csv	56682	CTRI/2021/06/034442 [Registered on: 29/06/2021] Trial Registered Prospectively	A parallel-group, Phase III, multi-stage, modified double-blind, multi-armed study to assess the efficacy, safety, and immunogenicity of two SARS-CoV-2 Adjuvanted Recombinant Protein Vaccines (monovalent and bivalent) for prevention against COVID-19 in adults 18 years of age and older.	a parallel-group, phase iii, multi-stage, modified double-blind, multi-armed study to assess the efficacy, safety, and immunogenicity of two sars-cov-2 adjuvanted recombinant protein vaccines (monovalent and bivalent) for prevention against covid-19 in adults 18 years of age and older	0.989583	The names of the drug are CoV2 preS dTM AS03 adjuvanted vaccine+CoV2 preS dTM AS03 adjuvanted.	Bivalent Vaccine	4. of the document are Place: New Delhi, Date: not explicitly stated in the prompt.	29/06/2021	: - Sodium Chloride = 2.2000 milligram (mg) U.S.P. (inactive) - CoV2 preS dTM = 20.0000 µg/ml In House Specification (active) - Sodium Chloride = 2.2000 milligram (mg) U.S.P. (inactive) - CoV2 preS dTM = 40.0000 µg/ml In House Specification (active)	a recombinant adjuvanted vaccine.	Recombinant adjuvanted COVID-19 bivalent vaccine [CoV2 PreS dTM ASO3 bivalent vaccine (D614 +B.1.351)] will be administered as two dose series at D01 and D22 in STAGE 2 Participants, by IM route	COVID-19.	COVID 19	: - Department of Clinical Pharmacology & Therapeutics, Nizam’s Institute of Medical Sciences, Punjagutta, Hyderabad-500088, Telangana State, India; Ethics committee details: NIMS Institutional Ethics Committee, C/O Sponsored Research Cell, Near Deans Office, 2nd Floor, Nizam’s Institute of Medical Sciences, Punjagutta, Hyderabad-500088, Telangana State, India; ECR/303/Inst/AP/2013/RR-19; Name of…	Site 1 : Aartham Multi Super Speciality Hospital Opp. Polytechnic, NR Panjrapol cross road, Ambawadi, Ahmedabad 380015, Gujarat, IndiaAhmadabadGUJARAT. Name of principal investigator: Dr Jinen Shah. Site 2 : All India Institute of Medical Science (AIIMS) Dept. of Community and Family Medicine Phulwarisharif, Patna, Bihar- 801507, IndiaPatnaBIHAR. Name of principal investigator: Dr Chandramani Sin…
Sr. No. 51 CT-160-21-Sun Pharma.pdf .txt.csv	56789	CTRI/2022/05/042392 [Registered on: 05/05/2022] Trial Registered Prospectively	A Phase 1 Study to Determine Safety, Tolerability, Pharmacokinetics, Pharmacodynamics and Preliminary Efficacy of SCO-120 in Hormone receptor positive, HER-2 negative Advanced Breast Cancer Patients.	a phase 1 study to determine safety, tolerability, pharmacokinetics, pharmacodynamics and preliminary efficacy of sco-120 in hormone receptor positive, her-2 negative advanced breast cancer patients	0.985075	The names of the drug are SCO-120 (ER0721) Tablets 100 mg and SCO-120 (ER0721) Tablets 200 mg.	Part 1: Dose escalation cohort	4. New Delhi and the date is not explicitly mentioned in the prompt.	05/05/2022	not fully mentioned in the prompt, but it is mentioned that each coated tablet contains ER0721 in either mg or 200 mg and excipients.	Tablets.	Drug : SCO-120_x000D_ Dosage form: tablets _x000D_ frequency of administration: after an overnight fast of at least 8 hours and should maintain fasting for approximately 2 hours after SCO-120 dosing throughout the study._x000D_ route of administration: Oral_x000D_ total duration of therapy: approx. of 12 months treatment duration	proposed for the treatment of estrogen receptor Positive (ERα+) human epidermal growth factor receptor 2 negative (HER2-), metastatic breast cancer (MBC).	(1) ICD-10 Condition: C50||Malignant neoplasm of breast,	mentioned in the Annexure of the document. The names and address of the clinical trial sites are Amrita Institute of Medical Sciences and Research Centre, AIMS Ponekkara P O. Cochin -682041, Kerala, India; Meenakshi Mission Hospital & Research Centre, Lake Area, Melur Road, Madurai-625107 Tamil Nadu, India; Healthcare Global Enterprises Ltd, HCG-Towers, Tower-IV, 5th Floor, #8, P. Kalinga Rao Roa…	Site 1 : Amrita Institute of Medical Sciences (AIMS) Ponnekara P.O, Kochi - 682041, India ErnakulamKERALA. Name of principal investigator: Dr Pavithran Kheechilat. Site 2 : HCG Manavata cancer Centre Behind Shivang Auto, Mumbai Naka, 422002, IndiaNashikMAHARASHTRA. Name of principal investigator: Dr Aditya Adhav. Site 3 : HealthCare Global Enterprises Ltd HCG Tower, #8, P. Kalinga Rao Road, Sampa…
Sr. No. 71 CT-36-21-Pfizer.pdf .txt.csv	56878	CTRI/2021/12/038776 [Registered on: 21/12/2021] Trial Registered Prospectively	Talapro-A Phase Randomized, Double-Blind, Study Of Talazoparib With Enzalutamide Versus Placebo With Enzalutamide In Men With DDR Gene Mutated Metastatic Castration-Sensitive Prostate Cancer.	talapro-3: a phase 3, randomized, double-blind, study of talazoparib with enzalutamide versus placebo with enzalutamide in men with ddr gene mutated metastatic castration-sensitive prostate cancer	0.954082	PF-069440(Talazoparib) or PF-069440Placebo.	Experimental: Arm 1_x000D_ Talazoparib plus enzalutamide	4. of the document are New Delhi and the date is not specified.	21/12/2021	: - Each capsule contains Talazoparib (equivalent to 0.145 mg Talazoparib tosylate) = 0.1000 milligram (mg) In House Specification Active. - Each capsule contains Talazoparib (equivalent to 0.363 mg Talazoparib tosylate) = 0.2500 milligram (mg) In House Specification Active. - Each capsule contains Talazoparib (equivalent to 1.453 mg Talazoparib tosylate) = 1.0000 milligram (mg) In House Specific…	capsules.	Talazoparib: 0.5 mg (2 x 0.25-mg capsule)for participants with normal renal function or mild renal impairment._x000D_ 0.35 mg (1 x 0.25-mg capsule_x000D_ + 1 x 0.1-mg capsule) for_x000D_ patients with moderate renal_x000D_ impairment_x000D_ _x000D_ Enzalutamide:_x000D_ 160 mg (4 x 40-mg capsules)_x000D_ _x000D_ The duration of therapy will be 22 months	treatment in men with DDR gene mutated metastatic castration-sensitive prostate cancer.	(1) ICD-10 Condition: C61||Malignant neoplasm of prostate,	: 1. Tata Memorial Hospital, Dr. E Borges Road, Parel East, Mumbai-4000 Maharashtra, India. Ethics committee details: Institutional Ethics Committee, IRB Office, Main Building, 3rd floor, Tata Memorial Hospital, Parel, Mumbai-4000 ECR/170/Inst/MH/2013/RR-19. Name of investigator: Dr. Amit Joshi. 2. Netaji Subhas Chandra Bose Cancer Hospital, 3081, Nayabad New Garia Kolkata West Bengal: 700094, In…	Site 1 : Artemis Hospital Sector-51, Gurugram, Haryana, 122001GurgaonHARYANA. Name of principal investigator: Dr Vineet Gupta. Site 2 : Bhakti Vedanta Hospital and Research Institute Srishti Complex, Bhaktivedanta Swami Marg, Mira Road (east), Thane, Maharashtra - 401107ThaneMAHARASHTRA. Name of principal investigator: Dr Nirmal Raut. Site 3 : Gujarat Hospital – Gastro and Vascular Centre Opposit…
10.JSS.pdf .txt.csv	57079	CTRI/2021/06/034334 [Registered on: 22/06/2021] Trial Registered Prospectively	A prospective, randomized, multicentric, comparative Phase I/ Phase II clinical trial to evaluate the clinical safety, efficacy and tolerability of Equine Anti Covid Antibody Fragments F(ab’)2 as an add on therapy to Standard of Care (SOC) in comparison to SOC alone in hospitalized adult subjects with COVID-19 infection, with moderate severity”.	a prospective, randomized, multicentric, comparative phase i/ phase ii clinical trial to evaluate the clinical safety, efficacy and tolerability of equine anti covid antibody fragments f(ab’)2 as an add on therapy to standard of care (soc) in comparison to soc alone in hospitalized adult subjects with covid-19 infection, with moderate severity.	0.985673	Equine Anti Covid Antibody Fragments F(ab’)2.	Equine Anti Covid Antibody Fragments F(ab’)2 in addition to SOC	4. New Delhi, dated May 4, 2021.	22/06/2021	Equine COVID Antibody fragments F(ab’)2 (neutralizing antibodies NLT 10000), Sodium acetate 1.65 mg, Sodium chloride 9 mg, m-cresol 0.0015 mL, and Polysorbate-80 (Tween-80) 0.0005 mL.	Solution for Injection.	3ml vial will be supplied for each patient that need to be diluted in 100ml NS and will be given at rate of 1ml/min	for the treatment of COVID-19 infected patients with moderate severity.	(1) ICD-10 Condition: B972||Coronavirus as the cause of diseases classified elsewhere,	are : - St. George Hospital, PD Mello Road, CST-Mumbai 400001 Maharashtra, with Ethics Committee details of Institutional Ethics Committee, GGMC, MUMBAI Grant Govt Medical College JJ Road, JJ Hospital compound Mumbai Central Mumbai Mumbai City Maharashtra - 400008 India, and the name of the Principal Investigator being Dr. Darnule Rahul Ashok. - Medanta Medicity, Sector 38, Gurugram Haryana-001, …	Site 1 : Excel Hospital 1-5-56/29, Plot No. 29, Old Alwal, Near IG Statue, Beside Bharat Petroleum, Secunderabad, Telangana-500010, India.HyderabadTELANGANA. Name of principal investigator: Dr Govardhan Rao MV. Site 2 : Kkasturi Medicare Pvt. Ltd. Harshniketan Gaondevi Road, Behind Navrang Hotel, Bhayandar West, Dist-Thane, 401101, Maharashtra, IndiaThaneMAHARASHTRA. Name of principal investigato…
Sr. No. 91 CT-94-21-ICMR.pdf .txt.csv	57104	CTRI/2021/12/038710 [Registered on: 17/12/2021] Trial Registered Prospectively	\An International Multicenter, Randomized Double-Blind, Placebo-Controlled Trial of the Safety and Efficacy of Anti-Coronavirus Hyperimmune Intravenous Immunoglobulin for the Treatment of Adult Outpatients in early stages of COVID-19\. ,	an international multicenter, randomized, double-blind, placebo- controlled trial of the safety and efficacy of anti-coronavirus hyperimmune intravenous immunoglobulin for the treatment of adult outpatients in early stages of covid-19	0.978723	Anti-COVID-19 Hyperimmune Globulin (Human) (Anti-COVID-19 hIVIG). ,	Anti SARS CoV-2 Hyperimmune Intravenous Immunoglobulin	of the document are New Delhi and the date is not mentioned in the prompt. ,	17/12/2021	Sodium Caprylate, Polysorbate, Proline, and Anti-COVID-19 Hyperimmune Globulin (Human). The active ingredient is Anti-COVID-19 Hyperimmune Globulin (Human) and the inactive ingredients are Sodium Caprylate, Polysorbate, and Proline. ,	Solution for infusion. ,	Anti-Coronavirus Hyperimmune IVIG contains polyvalent antibodies with neutralizing specificity for SARS-CoV-2. It has the potential to provide a standardized therapy to augment host immunity to SARS-CoV-2 and prevent disease progression in symptomatic patients. Hyperimmune IVIG differs from standard IVIG in its derivation from donors who have mounted an immune response to the infection of interes…	COVID-19. ,	, (1) ICD-10 Condition: B972||Coronavirus as the cause of diseases classified elsewhere,	not fully mentioned in the prompt. The names and addresses of two clinical trial sites are mentioned - Department of Medicine, PGIMER, Chandigarh-160012 and All India Institute of Medical Sciences (AIIMS), Jodhpur-342005. The ethics committee details, ECR number beginning with 'ECR', and name of the investigator are also mentioned for these two sites." )	Site 1 : All India Institute of Medical Science, Jodhpur Department of Internal Medicine, Basni Industrial Area, MIA 2nd Phase, Basni, Jodhpur, Rajasthan 342005 Jodhpur RAJASTHAN JodhpurRAJASTHAN. Name of principal investigator: Dr Deepak Kumar. Site 2 : Post Graduate Institute of Medical Education and Research, Chandigarh Department of Internal Medicine, Madhya Marg, Sector 12, Chandigarh, 16001…
Sr. No. 51 CT-38-21-J&J.pdf .txt.csv	57278	CTRI/2021/11/038016 [Registered on: 12/11/2021] Trial Registered Prospectively	A Phase 2, Two-arm Multicenter, Open-Label Study to Determine the Efficacy and the Safety of Two Different Dose Regimens of a pan-FGFR Tyrosine Kinase Inhibitor JNJ-42756493 in Subjects with Metastatic or Surgically Unresectable Urothelial Cancer with FGFR Genomic Alterations.	a phase 2, two-arm multicenter, open-label study to determine the efficacy and the safety of two different dose regimens of a pan-fgfr tyrosine kinase inhibitor jnj-42756493 in subjects with metastatic or surgically unresectable urothelial cancer with fgfr genomic alterations	0.989247	Erdafitinib.	Erdafitinib	4. New Delhi, and the date is not specified in the prompt.	12/11/2021	Erdafitinib = 3.0000 milligram (mg) U.S.P.,E.P. Active, Erdafitinib = 4.0000 milligram (mg) U.S.P.,E.P. Active, and Erdafitinib = 5.0000 milligram (mg) U.S.P.,E.P. Active.	tablets.	8 mg orally once daily for 28 days on a 28 day cycle.	Metastatic or Surgically Unresectable Urothelial Cancer with FGFR Genomic Alterations.	(1) ICD-10 Condition: N33||Bladder disorders in diseases classified elsewhere,	: - Muljibhai Patel Urological Hospital, Dr Virendra Desai Road, Nadiad - 387001, Gujarat, India; Ethics committee details: Muljibhai Patel Society for Research In Nephro-Urology, Ethics Committee, Muljibhai Patel Urological Hospital, Dr Virendra Desai Road, Nadiad - 387001, Gujarat, India; ECR/276/Muljibhai/Inst/GJ/2013/RR -19; Name of investigator: Dr. Mahesh Ramanlal Desai. - Bhaktivedanta Hos…	Site 1 : BHAKTIVEDANTA HOSPITAL & RESEARCH INSTITUTE Bhaktivedanta Swami marg, opp Iskcon temple, Srishti Complex sector 1, Mira Road (East), Maharashtra, 401107, IndiaThaneMAHARASHTRA. Name of principal investigator: Dr Nirmal Raut. Site 2 : Health Care Global Enterprises pvt Ltd 9/1, P. Kalingarao Road, Sampangi Rama Nagar, HCG Tower 4, 2 Floor, Bangalore, Karnataka, 560027, IndiaBangaloreKARNA…
Sr. No. 45 Ct-29-21-Bayer.pdf .txt.csv	57370	CTRI/2021/07/034739 [Registered on: 09/07/2021] Trial Registered Prospectively	A Phase 2 Basket Study of the Oral TRK Inhibitor larotrectinib in Subjects with NTRK Fusion-Positive Tumors.	a phase 2 basket study of the oral trk inhibitor larotrectinib in subjects with ntrk fusion-positive tumors	0.972727	Larotrectinib.	Drug: BAY2757556 (Larotrectinib, Vitrakvi)	4. The place of the document is New Delhi and the date is not mentioned in the prompt.	09/07/2021	Larotrectinib sulfate, with active ingredients of 25.0000 milligram (mg), 100.0000 milligram (mg), and 20.0000 mg/ml.	Capsules and Oral Solutions.	Larotrectinib will be administered orally as capsule or liquid solution at a dose of 100 mg twice daily in continuing 28-days cycles.	for subjects with advanced cancer harboring a fusion of NTRK1, NTRK2, or NTRK3.	(1) ICD-10 Condition: D493||Neoplasm of unspecified behavior of breast,	: 1. SSB, Department of Medical Oncology, Jawaharlal Institute of Postgraduate Medical Education and Research (JIPMER), Dhanvanthri Nagar, Gorimedu, Puducheerry-605006, India. Ethics committee details: Institutional Ethics Committee Intervention Studies, Jawaharlal Institute of Postgraduate Medical Education and Research (JIPMER), First Floor, Administration block JIPMER campus Rd, Dhanvantari Na…	Site 1 : All India Institute of Medical Sciences Ansari Nagar New DelhiCentralDELHI. Name of principal investigator: Dr Haresh KP. Site 2 : Chittaranjan Cancer Research Institute 3rd Floor, Room No-303, Research Building, 37,S.P Mukherjee Road, Kolkata-700026. West Bengal, India. KolkataWEST BENGAL. Name of principal investigator: Dr Kalyan Kusum Mukherjee. Site 3 : HCG Manavata Cancer Centre Dep…
Permission 7.pdf .txt.csv	57680	CTRI/2021/10/037406 [Registered on: 20/10/2021] Trial Registered Prospectively	: Phase 4, Multicenter, Prospective, Interventional, Post-Marketing Study in Hemophilia A Patients in India Receiving ADVATE as On-Demand or Prophylaxis Under Standard Clinical Practice.	phase 4, multicenter, prospective, interventional, post-marketing study in hemophilia a patients in india receiving advate as on-demand or prophylaxis under standard clinical practice	0.983871	The names of the drug are: Coagulation Factor VIII (Recombinant) rFVIII, Plasma/Albumin Free Method; Octocog Alfa.	ADVATE®-Coagulation Factor VIII (Recombinant) r FVIII I.P. (250 IU, 500 IU, 1000 IU and 1500 IU) and solvent for solution	4. : New Delhi, 03-April-2023.	20/10/2021	: - Active ingredient: rFVIII(Octocog alfa). - Inactive ingredients: α,α-Trehalose Ph.Eur 2% (w/v), Tris (hydroxymethyl) aminomethane Ph.Eur 25mM, L-Histidine Ph.Eur 25mM, Sodium chloride Ph.Eur 225mM, Calcium chloride Ph.Eur 4.2mM, Glutathione(Reduced)Ph.Eur 0.2 mg/ml, Polysorbate 80(Vegetable-derived) Ph.Eur 0.025%(w/v), Mannitol Ph.Eur 8% w/v.	: Powder and solvent for solution for injection.	1 vial contains Active Ingredient: coagulation factor VIII, _x000D_ _x000D_ Excipients: ,  - Trehalose, L- histidine, Tris – (Hydroxymethyl) Aminomethane,Sodium Chloride, , Calcium Chloride, Glutathione (Reduced), Polysorbate 80 (Vegetable derived), Mannitol_x000D_ _x000D_ Solvent: S.W. F. I. of 2 ml_x000D_ _x000D_ Dose and frequency: Subjects will be infused with a dose range of 20-50±5 IU/kg …	: Treatment and prophylaxis of bleeding in patients with haemophilia A (Congenital factor VIII deficiency) in all age groups.	, (1) ICD-10 Condition: D66||Hereditary factor VIII deficiency,	: - Site 1: St. John's Medical College, Institutional Ethical review Board (IERB), Ground Floor, St. John's Medical College, Sarjapur Road, Bangalore Karnataka - 560034. Ethics Committee Details: Institutional Ethics Committee, St. John’s Medical College & Hospital, Sarjapur Road Koramangala Bangalore-5600034, Urban Karnataka. ECR number: ECR/238/Inst/KA/2013/RR-19. Name of Principal Investigator…	Site 1 : All India Institute of Medical Sciences Department of Haematology All India Institute of Medical Sciences, Ansari Nagar, New Delhi -110029New DelhiDELHI. Name of principal investigator: Dr Tulika Seth. Site 2 : Amrita Institute of Medical Sciences and Research Centre Department of Haematology Amrita Institute of Medical Sciences, Peeliyadu Road, Ponekkara, Edappally, Ernakulam, Kerala 68…
Sr. No. 66-CT-57-21-Pfizer.pdf .txt.csv	57794	CTRI/2021/10/037186 [Registered on: 08/10/2021] Trial Registered Prospectively	An Open-Label, Multicenter, Randomized Phase 3 Study Of First-Line Encorafenib Plus Cetuximab With Or Without Chemotherapy Versus Standard Of Care Therapy With A Safety Lead-In Of Encorafenib and Cetuximab Plus Chemotherapy in Participants With Metastatic Braf V600E-Mutant Colorectal Cancer.	an open-label, multicenter, randomized phase 3 study of first-line encorafenib plus cetuximab with or without chemotherapy versus standard of care therapy with a safety lead-in of encorafenib and cetuximab plus chemotherapy in participants with metastatic braf v600e mutant colorectal cancer	0.982993	PF-07263896 (Encorafenib).	Experimental: Phase 3 Arm A	4. New Delhi and the date is not mentioned in the prompt.	08/10/2021	PF-07263896 (Encorafenib)=75.0000 milligram (mg) (Active).	Capsules.	Encorafenib 300 mg orally once daily Cetuximab 500 mg/m2 (120-minute IV infusion) every two weeks. The duration of therapy will be approximately 10 months	the treatment of Colorectal cancer.	(1) ICD-10 Condition: C189||Malignant neoplasm of colon, unspecified, (2) ICD-10 Condition: C20||Malignant neoplasm of rectum,	- Tata Memorial Centre, Dr. E Borges road, Pare!, Mumbai- 4000 Ethics committee details: Institutional Ethics Committee I / II, 3rd Floor, Main building. Tata Memorial Hospital, Dr E Borges Road, Parel, 4000 ECR number: ECR/149/lnst/MH/2013/RR-16 Name of the investigator: Dr. Vikas Suresh Chand Ostwal - Rajiv Gandhi Cancer Institute and Research Centre, Sector-5, Rohini, New Delhi -110085 Ethics …	Site 1 : Bhaktivedanta Hospital & Research Institute Clinical Research Department, 5th floor, Bhaktivedanta Hospital & Research Institute , Srishti Complex, Bhaktivedanta Swami Marg, Mira road ( E), Thane – 401107, Maharashtra, India.ThaneMAHARASHTRA. Name of principal investigator: Dr Nirmal Vivek Raut. Site 2 : Department of Medical oncology Room no. 14-15, 1st Floor, Clinical research room, De…
sr. No. 72 CT-103-20- J&J.pdf .txt.csv	58058	CTRI/2021/09/036588 [Registered on: 16/09/2021] Trial Registered Prospectively	A Phase Randomized, Double-blind, Placebo-controlled Study to Evaluate the Efficacy and Safety of Rilematovir in Infants and Children (≥28 Days to ≤5 Years of Age) and Subsequently in Neonates (<28 Days of Age), Hospitalized With Acute Respiratory Tract Infection Due to Respiratory Syncytial Virus (RSV).	a phase 3, randomized, double-blind, placebo-controlled study to evaluate the efficacy and safety of rilematovir in infants and children (≥28 days to ≤5 years of age) and subsequently in neonates (28 days of age), hospitalized with acute respiratory tract infection due to respiratory syncytial virus (rsv)	0.964516	Rilematovir.	Rilematovir	4. New Delhi, with no specific date mentioned.	16/09/2021	Rilematovir (JNJ-53718678-AAA) = 217.4000 mg/g (active ingredient).	powder and solvent for oral suspension.	greater than or equal to more than or equal to_x000D_ 28 days to less than less than 3 months age group 1 or greater than equal to_x000D_ 3 months to less than 6 months	respiratory tract disease caused by human RSV.	(1) ICD-10 Condition: B974||Respiratory syncytial virus as thecause of diseases classified elsewhere,	are : - Maulana Azad Medical College & Associated Lok Nayak Hospital, Bahadur Shah Zafar Marg, New Delhi-110002, India; Institutional Ethics Committee, Maulana Azad Medical College & Associated Lok Nayak Govind Ballabh Pant Hospitals & Guru Nanak Eye Centre, Bahadur Shah Zafar Marg, New Delhi-110002; ECR number: ECR/4/Inst/DL/2020; Name of Investigator: Dr. Raghvendra Singh. - Sir Ganga Ram Hospi…	Site 1 : Datta Meghe Institute of Medical Sciences Clinical Research Division, Block A, First Floor, Sawangi Meghe Wardha, Maharashtra 442004WardhaMAHARASHTRA. Name of principal investigator: Dr Amar Mohanrao Taksande. Site 2 : Dr. D.Y.Patil Medical College, Hospital and Research Center, Sant Tukaram Nagar, Pimpri, Pune-411018PuneMAHARASHTRA. Name of principal investigator: Dr Sharad Agarkhedkar.…
Sr. No. 135 Ct-121-21-Novartis.pdf .txt.csv	58570	CTRI/2022/02/040428 [Registered on: 18/02/2022] Trial Registered Prospectively	\A multicenter, randomized, double-blind, placebo-controlled Phase 3 study of remibrutinib (LOU064) to investigate the efficacy, safety and tolerability for 52 weeks in adult chronic spontaneous urticaria patients inadequately controlled by H1-antihistamines\ Protocol No. CLOU064A2301.,	a multicenter, randomized, double-blind, placebo-controlled phase 3 study of remibrutinib (lou064) to investigate the efficacy, safety and tolerability for 52 weeks in adult chronic spontaneous urticaria patients inadequately controlled by h1-antihistamines	0.888112	The name of the drug is LOU064 (Remibrutinib).,	LOU064/remibrutinib	of the document are New Delhi and the date is not specified.,	18/02/2022	is LOU064 = 25.0000 milligram (mg) In House Specification Active.,	a film-coated tablet.,	LOU064A (blinded) taken orally b.i.d. for 24 weeks, followed by LOU064 (open-label) taken orally open label for 28 weeks. Randomised in 2:1 ratio (active vs placebo)	adult chronic spontaneous urticaria patients inadequately controlled by H1-antihistamines.,	(1) ICD-10 Condition: L508||Other urticaria,	The details of the clinical trial sites include the names and addresses, ethics committee details, ECR number beginning with 'ECR', and name of the investigator. These details are provided in the Annexure section of the document.")	Site 1 : Apollo Gleneagles Hospitals Kolkata,58-Canal Circular Road, Kolkata-700 054 West Bengal, India KolkataWEST BENGAL. Name of principal investigator: DrSrabani Zoha. Site 2 : Chopda Medicare and Research Centre Pvt. Ltd. Magnum Heart Institute, 3/5 Patil Lane No. 1, Laxmi Nagar, Near KBH Vidyalaya, Canada Corner, Nashik- 422005NashikMAHARASHTRA. Name of principal investigator: Dr Teja Kulka…
Sr. No. 123 Ct-110-21-Novartis.pdf .txt.csv	58577	CTRI/2021/12/038740 [Registered on: 20/12/2021] Trial Registered Prospectively	\A phase III, multi-center, open-label, randomized study of oral asciminib versus Investigator selected TKI in patients with newly diagnosed Philadelphia Chromosome Positive Chronic Myelogenous Leukemia in Chronic Phase\ ,	a phase iii, multi-center, open-label, randomized study of oral asciminib versus investigator selected tki in patients with newly diagnosed philadelphia chromosome positive chronic myelogenous leukemia in chronic phase	0.986425	The name of the drug is ABL001 (Asciminib). ,	Asciminib (80 mg QD)	of the document are New Delhi and it is not mentioned in the prompt when the document was issued. ,	20/12/2021	is ABL001 = 40.0000 milligram (mg) In House Specification Active. It is not mentioned in the prompt if there are any inactive ingredients. ,	film-coated tablets. ,	Two 40 mg tablet QD (once daily) (total daily dose 80 mg)(oral intake)(treatment to be continued till end of study or until early discontinuation due to any reason; the End of study will occur 5years from LPFT)	newly diagnosed Philadelphia Chromosome Positive Chronic Myelogenous Leukemia in Chronic Phase. ,	(1) ICD-10 Condition: C921||Chronic myeloid leukemia, BCR/ABL-positive,	as follows: ", "1. Rajiv Gandhi Cancer Institute and Research Centre, Sector 5, Rohini, Delhi-110085, India. Ethics committee details: Institutional Review Board, Rajiv Gandhi Cancer Institute and Research Centre, Sector 5, Rohini, Delhi-110085, India. ECR number: ECR/10/Inst/DC/2013/RR-19. Name of the investigator: Dr. Dinesh Bhurani. ", "2. Tata Medical Center, 14/MAR (EW), Newtown, Rajarhat, K…	Site 1 : Rajiv Gandhi Cancer Institute and Research Centre DEPARTMENT OF HEMATO ONCOLOGY and BMT, Sector-5, Rohini, Delhi-110085, IndiaNorth WestDELHI. Name of principal investigator: Dr Narendra Agarwal. Site 2 : Tata Medical Centre Division of Hematology/Oncology and Haematopoietic Cell Transplantation, 14 MAR (EW) Newtown, Rajarhat Kol 700160KolkataWEST BENGAL. Name of principal investigator: …
21_BIL COVID vaccine.pdf .txt.csv	58694	CTRI/2021/08/035425 [Registered on: 04/08/2021] Trial Registered Prospectively	A Phase I, Open label, Dose escalation, Randomized, Multicenter Study to Evaluate the Reactogenicity, Safety, and Immunogenicity of an Intramuscular inactivated rabies vector platform Corona Virus Vaccine (rDNA-BBV151) in Healthy Volunteers.	a phase 1, open label, dose escalation, randomized, multicenter study to evaluate the reactogenicity, safety, and immunogenicity of an intramuscular inactivated rabies vector platform corona virus vaccine (rdna-bbv151) in healthy volunteers	0.983539	Coronavirus vaccine (rDNA) – BBV151.	BBV151	4. of the document are New Delhi, 09.07.2021.	04/08/2021	: - Active ingredient: Purified, BPL Inactivated Corona virus (rDNA) Antigen NLT 30 mcg - Inactive ingredients: Phosphate Buffered Saline Q.s. to 0.25 ml and SEPIVAC SWE - Oil in water (O/W) emulsion* 0.25 ml. *Squalene based Oil in Water emulsion	Liquid injection for intramuscular route.	0.25 ml administered intramuscular at day 0 and day 28 in Group 1 and Group 3_x000D_ 0.5 ml administered intramuscular at day 0 and day 28 in Group 2 and Group 4	For active immunization against Corona Virus Infections (SARS-CoV-2) COVID-19.	to prevent Corona Virus Infection	are : - Clinical Trial Site 1: Shree Hospital Unit, Plot No. 786A, Behind Shree Hospital & Critical Care Center, Mirchi Bazar, Sakkardara Sq, Nagpur - 440 009, Maharashtra. Ethics Committee details: Shree Hospital Ethics Committee, ECR/553/Inst/MH/2014/RR-20. Name of Principal Investigator: Dr Akash Balki. - Clinical Trial Site 2: Jeevan Rekha Hospital, Dr. B. R Ambedkar Road, Belagavi – 590 002.…	Site 1 : Jeevan Rekha Hospital Room no 101 First Sloor Department of Medicine Dr B R Ambedkar Road BelgaviBangaloreKARNATAKA. Name of principal investigator: Dr Suresh G Bhate. Site 2 : Prakhar Hospital, Kanpur Room No 303 Department of Clinical Research 8/219 Arya Nagar KanpurKanpur NagarUTTAR PRADESH. Name of principal investigator: Dr Jitendra Singh Kushwaha. Site 3 : Shree Hospital and Critic…
Sr. No. 61 CT-58-21-CBCC.pdf .txt.csv	58827	CTRI/2021/08/035920 [Registered on: 25/08/2021] Trial Registered Prospectively	A 2-Part, 2-Arm, Phase 2, Randomized, Double-Blind, Placebo-Controlled Study on the Safety and Efficacy of Niclosamide in Patients with COVID-19 with Gastrointestinal Infection.	reservoir: a phase 2, randomized, double-blind, placebo-controlled study on the safety and efficacy of niclosamide in patients with covid-19 with gastrointestinal infection.	0.910615	Niclosamide.	Niclosamide 400 mg	4. The place of the document is New Delhi and the date is not mentioned.	25/08/2021	Lactose / Cellulose (75% / 25%, respectively), Crospovidone, Povidone, Yellow iron or ferric oxide and Magnesium stearate.	Oral.	Dosage: Niclosamide tablets 400 mg 3 times daily for 14 days,_x000D_ Duration: 14 days, _x000D_ Mode of Administration: Oral	Gastrointestinal Infection.	(1) ICD-10 Condition: B972||Coronavirus as the cause of diseases classified elsewhere,	- Maharaja Agrasen Superspeciality Hospital, Sec-7, Agrasen Aspatal Road, Vidhyadhar Nagar, Jaipur-302039 Rajasthan, India; Ethics committee details: IEC Maharaja Agrasen Hospital; ECR/2/Inst/RJ/2019; Name of investigator: Dr. Manish Kumar Jain. - Noble Hospital Private Limited, 153, Magarpatta City Road, Hadapsar, Pune-411013, Maharashtra; Ethics committee details: Noble Hospital Institutional E…	Site 1 : Maharaja Agrasen Superspeciality Hospital First floor, Clinical research department, Main Building, Sector-7, Agrasen Aspatal Road, Vidhyadhar Nagar, Jaipur-302039 Rajasthan, IndiaJaipurRAJASTHAN. Name of principal investigator: Dr Manish Kumar Jain. Site 2 : Noble Hospital Pvt. Ltd 153, Magarpatta City Road, Hadapsar, Pune-411013, Maharashtra, IndiaPuneMAHARASHTRA. Name of principal inv…
Sr. No. 63 CT-26-21-Bioinnovat.pdf .txt.csv	58872	CTRI/2021/09/036978 [Registered on: 30/09/2021] Trial Registered Prospectively	A Phase 1b, Multiple Ascending-dose Study of EQ001 in Subjects with Systemic Lupus Erythematosus with or without Active Proliferative Lupus Nephritis.	a phase 1b multiple ascending-dose study of eq001 in subjects with systemic lupus with or without active proliferative lupus nephritis.	0.888158	Itolizumab.	Type Name Details Intervention Itolizumab Humanized IgG1 kappa immunoglobulin, anti-human CD6. The drug will be given at a dose of 1.6 mg/kg body weight subcutaneously. Each patient will be given 13 doses of the drug every two weeks for a period of 24 weeks Comparator Agent Nil Nil	4. The place of the document is New Delhi and the date is not specified.	30/09/2021	Itolizumab (rDNA origin) = 100.0000 milligram (mg) In House Specification Active.	Lyophilized Powder for solution for injection.	Type	Systemic Lupus Erythematosus with or without Active Proliferative Lupus Nephritis.	(1) ICD-10 Condition: M321||Systemic lupus erythematosus withorgan or system involvement,	Details of clinical trial sites: - Jawaharlal Institute of Postgraduate Medical Education and Research (JIPMER), Gorimedu, Dhanvantari Nagar, P.O., Puducherry, 605006, Ethics committee details: JIPMER Institute Ethics Committee (Human), ECR/342/Inst/PY/2013/RR-20, Name of investigator: Dr. Sreejith Parameswaran. - Max Super Speciality Hospital Saket, New Delhi, Max healthcare Ethics Committee Wes…	Site 1 : Jawahar Lal Institute of Post Graduate Medical Education and Research Pondicherry Professor, Department of Nephrology, Jawaharlal Institute of Postgraduate Medical Education and Research (JIPMER), PuducherryPondicherryPONDICHERRY. Name of principal investigator: Dr Sreejith Parameswaran. Site 2 : Max Super Speciality Hospital Chairman, Department of Nephrology, Max Super Speciality Hospi…
Permission 11.pdf .txt.csv	58873	CTRI/2021/12/038690 [Registered on: 16/12/2021] Trial Registered Prospectively	: “A Prospective, Open-label, Multicentre, Interventional, Single-arm, Phase IV Study to evaluate the safety and efficacy of Agalsidase alfa (r-DNA origin) (Replagal™) in Indian children and adults with Fabry Disease”.\n4	a prospective, open-label, multicentre, interventional, single-arm, phase iv study to evaluate the safety and efficacy of agalsidase alfa (r-dna origin) (replagal™) in indian children and adults with fabry disease	0.986111	The name of the drug is Agalsidase alfa (r-DNA origin).\n8	Replagal	: New Delhi, 12-Apr-2023.\n5	16/12/2021	is: Each vial of 3.5 ml of concentrate contains 3.5 mg of agalsidase alfa, along with Sodium phosphate, monobasic, monohydrate, Polysorbate 20, Sodium chloride, Sodium hydroxide, and Water for Injection.\n11	Concentrate solution for intravenous (IV) infusion.\n10	Each single-use vial of Replagal contains 3.5 mg of agalsidase alfa in 3.5 mL of solution.	: Agalsidase alfa is indicated for long-term enzyme replacement therapy in patients with a confirmed diagnosis of Fabry Disease (α-galactosidase A deficiency).\n12	(1) ICD-10 Condition: E752||Other sphingolipidosis,	:", "- Sir Gangaram Hospital, Sarhadi Gandhi Marg, Old Rajinder Nagar, Rajinder Nagar, New Delhi, Delhi – 110060, India. Ethics Committee Details: Sir Ganga Ram Hospital Ethics Committee, Room Number 1496, 4 floor, Old Building Sir Ganga Ram Hospital, Hospital Marg, Old, Rajinder Nagar, New Delhi – 110060, India. ECR/20/Inst/DL/2013/RR-19. Name of Principal Investigator: Dr. Ratna Dua Puri.\n- AI…	Site 1 : AIIMS Department of Pediatrics, Sri Aurobindo Marg, Ansari Nagar, Ansari Nagar East, New Delhi, Delhi 110029New DelhiDELHI. Name of principal investigator: Dr Neerja Gupta. Site 2 : Institute of Child Health Department of Pediatrics, Park Circus, Ballygunge, Kolkata, West Bengal 700017KolkataWEST BENGAL. Name of principal investigator: Dr Monjori Mitra. Site 3 : JK Lone Hospital Departme…
2DG-Dr. Reddy.pdf .txt.csv	58968	CTRI/2021/08/035910 [Registered on: 25/08/2021] Trial Registered Prospectively	A Multi-Center, randomized, double blind, placebo controlled, parallel group study to evaluate the safety and efficacy of oral 2-deoxy-D-glucose (2-DG) as adjunctive treatment to standard of care in the treatment of mild COVID-19 patients managed in quarantine under self-assessment.	a multicenter, randomized, double blind, placebo controlled, parallel group study to evaluate the safety and efficacy of oral 2-deoxy-d-glucose (2-dg) as adjunctive treatment to standard of care in the treatment of mild covid-19 patients managed in quarantine under self-assessment.	0.989474	The names of the drug are 2-Deoxy-D-Glucose oral Powder 2.34gm & 3.0gm.	2-Deoxy-D-Glucose (2-DG) powder for oral Solution	4. FDA Bhawan, Kotla Road, New Delhi-110002, Dated: 10.08.2021.	25/08/2021	2-Deoxy-D-Glucose (active ingredient) and other inactive ingredients.	Powder.	2-deoxy-D-glucose (2-DG) powder for oral solution will be made available for the current study as sachets containing 2.34 g and will be administered as an oral solution at a dose of [approximately] 45 mg/kg of body weight approximately 12 hours apart, in a day)	the treatment of mild COVID-19 patients.	(1) ICD-10 Condition: B972||Coronavirus as the cause of diseases classified elsewhere,	Details of clinical trial sites: 1. Dr. Boyilla Nagaraju, Aster Prime Hospitals, Opp. Passport sevakendra, Ameerpet, Hyderabad-500038, Telangana State, Ethics committee, Prime Hospitals, Opp. Passport sevakendra, Ameerpet, Hyderabad-500038, Telangana State, ECR/381/Inst/Ap/2013/RR-21 2. Dr. Sanjiv Maheshwari, Jawahar Lal Nehru Medical College, Kala Bagh, Ajmer-305001, Rajasthan, Institutional Eth…	Site 1 : BGS Global Institute of Medical Sciences Department of General Medicine, BGS Global Institute of Medical Sciences, No. 67, BGS Health and Education City, Uttarahalli Road, Kengeri, Bengaluru – 560060, Karnataka, India BangaloreKARNATAKA. Name of principal investigator: Dr Balachandra G. Site 2 : JLN Medical College Department of Medicine, JLN Medical College, Kala Bagh, Ajmer-305001, Raj…
26_ BBIL Hetrologus.pdf .txt.csv	59216	CTRI/2021/08/035993 [Registered on: 27/08/2021] Trial Registered Prospectively	A Phase 2 randomized, multi-centric, Clinical Trial of Heterologus Prime-Boost Combination of SARS-CoV-2 Vaccines to evaluate the immunogenicity and safety of BBV152 (COVAXIN®) with BBV154 (Adenoviral Intranasal COVID-19 vaccine) in Healthy Volunteers.	a phase 2 randomized, multi-centric, clinical trial of heterologus prime-boost combination of sarscov- 2 vaccines to evaluate the immunogenicity and safety of bbv152 (covaxin®) with bbv154(adenoviral intranasal covid-19 vaccine) in healthy volunteers.	0.976378	Whole Virion Inactivated Corona Virus Vaccine, [BBV152] (COVAXIN) and Chimpanzee Adenovirus Vectored COVID-19 Vaccine (BBV154).	BBV152	4. New Delhi, 11.08.2021.	27/08/2021	The composition of the new drugs is provided in a table in the prompt, with active and inactive ingredients listed for each drug.	Liquid for intramuscular injection and Liquid for intranasal route of administration (nasal drop).	0.5 mL Vero cell derived inactivated vaccine containing NLT 6μg and_x000D_ administered as a single dose intramuscularly (IM)	For active immunization against Corona Virus Infections (COVID-19) caused by SARS-CoV-2.	To prevent SARS-CoV2- infection	provided in a table in the prompt, with names and addresses, ethics committee details, ECR numbers, and names of principal investigators listed for each site.	Site 1 : All India Institute of Medical Scienecs Delhi Department of General Medicine 2nd floor Room no 202 Sri Aurobindo Marg Ansari nagar Delhi New DelhiDELHI. Name of principal investigator: Dr Sanjeev Sinha. Site 2 : Gillurkur Multispeciality Hospital second floor room no 203 20, reshimbag Umrer Road Nagpur - 440009NagpurMAHARASHTRA. Name of principal investigator: Dr Chandrasekhar S Gillurku…
Sr. No. 86 CT-70-21-Roche.pdf .txt.csv	59256	CTRI/2021/10/037317 [Registered on: 13/10/2021] Trial Registered Prospectively	\A Phase III, Open-Label, Multicenter, Randomized Study Evaluating The Safety And Efficacy of Polatuzumab Vedotin In Combination With Rituximab Plus Gemcitabine Plus Oxaliplatin (R-Gemox) Versus R-Gemox Alone in Patients With Relapsed/Refractory Diffuse Large B- Cell Lymphoma\. ,	a phase iii, open-label, multicenter, randomized study evaluating the safety and efficacy of polatuzumab vedotin in combination with rituximab plus gemcitabine plus oxaliplatin (r-gemox) versus r-gemox alone in patients with relapsed/refractory diffuse large b-cell lymphoma	0.982014	\Polatuzumab Vedotin for Injection 140mg\. ,	Gemcitabine	of the document are \New Delhi\ and the date is not mentioned. ,	13/10/2021	\Polatuzumab Vedotin = 140 mg/vial In House Specification Active Succinic Acid = 8.27mg/vial U.S.P., J.P. Inactive Sodium Hydroxide = 3.8 mg/vial U.S.P., E.P., J.P. Inactive Sucrose = 288.0 mg/vial U.S.P., E.P., J.P. Inactive Polysorbate 20 = 8.4 mg/vial U.S.P., E.P., J.P. Inactive\. ,	\Injection\. ,	1000 mg/m2 on Day 2 of 8 cycles	\For patients with relapsed/refractory diffuse large B -cell lymphoma\. ,	(1) ICD-10 Condition: C88||Malignant immunoproliferative diseases and certain other B-cell lymphomas,	The details of the clinical trial sites include the names and addresses of the sites, ethics committee details, ECR number beginning with 'ECR', and name of the investigator. The sites are Tata Medical Center in Kolkata, Tata Memorial Hospital in Mumbai, and Dr. B R A Institute Rotary Cancer Hospital in New Delhi. The ethics committee details and ECR numbers are also provided in the prompt. The n…	Site 1 : All India Institute of Medical Sciences Department of Medical Oncology Dr. B. R. A. Institute Rotary Cancer Hospital New Delhi-110 029, INDIANew DelhiDELHI. Name of principal investigator: Dr Sameer Bakhshi. Site 2 : Tata Medical Center 14 Major Arterial Road (EW), Newtown Rajarhat, Kolkata 700 160KolkataWEST BENGAL. Name of principal investigator: Dr Jeevan Kumar. Site 3 : Tata Memorial…
5.Biological E.pdf .txt.csv	59430	CTRI/2021/10/037067 [Registered on: 04/10/2021] Trial Registered Prospectively	A single blind randomised active-controlled Phase-III study to evaluate safety and immunogenicity of a candidate 14-valent pneumococcal polysaccharide conjugate vaccine administered to 6-8 weeks old healthy Indian Infants in 6-10 -14 weeks dosing schedule.	a single blind randomised active-controlled phase-iii study to evaluate safety and immunogenicity of a candidate 14-valent pneumococcal polysaccharide conjugate vaccine administered to 6-8 weeks old healthy indian infants in 6-10-14 weeks dosing schedule.	0.988372	Pneumococcal Polysaccharide Conjugate Vaccine (Adsorbed) (14 Valent).	Pneumococcal polysaccharide Conjugate Vaccine (Adsorbed) (14 Valent)-MHD	4. Place: New Delhi, Date: 05-MAR-2021.	04/10/2021	: - Active ingredients: Pneumococcal Polysaccharide Serotype 1, Pneumococcal Polysaccharide Serotypes 3, 4, 5, 7F, 9V, 14, 18C, 19A, 19F, 22F, 23F and 33F, Pneumococcal Polysaccharide Serotype 6B. - Inactive ingredients: Adsorbed onto Aluminum Phosphate, as Al+++, Succinic Acid, Polysorbate 20, 0.6% w/v Sodium Chloride Solution, 2-Phenoxyethanol, 1 N Sterile Hydrochloric Acid Solution, 1 N Steril…	Suspension for Intramuscular injection.	1. Dose:0.5 mL three dose schedule 2. Frequency: three doses administered 28 days apart doses, at Day 0, Day 28 & Day 56 respectively. 3. Route of administration: Intramuscular injection in the vastus lateralis muscle on anterolateral aspect of thigh 4.Total duration of therapy: 86 days	For active immunization for the prevention of disease caused by Streptococcus pneumonia serotypes 1, 3, 4, 5, 6B, 7F, 9V, 14, 18C, 19A, 19F, 22F, 23F and 33 F in infants ages 6-8 weeks at first dose.	Preventive protection against Pneumococcal disease caused by the vaccine serotypes.	: - Site 1: King George Hospital, Andhra Medical College, Visakhapatnam –530 002. Ethics Committee details: Institutional Ethics Committee, King George Hospital, Maharani pet, Collector Office Junction, Visakhapatnam-530 002, India. Name of Principal Investigator: Dr. P. Venugopal. - Site 2: Guru Teg Bahadur Hospital, Dilshad Garden, North East Delhi –110 095, India. Ethics Committee details: Gur…	Site 1 : Belgavi Institute of Medical Sciences Ground floor, Dr B R Ambedkar Rd, Sadashiv Nagar, 590019, India.BelgaumKARNATAKA. Name of principal investigator: Dr Shailesh Patil. Site 2 : Cheluvamba Hospital Dept. of Paediatrics, ground floor, Cheluvamba Hospital Mysore Medical College & Research Institute, Irwin Road-570001MysoreKARNATAKA. Name of principal investigator: Dr S Prashanth. Site 3 …
31_RLS.pdf .txt.csv	59793	CTRI/2021/11/038168 [Registered on: 22/11/2021] Trial Registered Prospectively	A prospective, open label, dose escalation phase I clinical study to evaluate the safety, tolerability and immunogenicity of Reliance Life Sciences SARS-CoV-2 Recombinant protein subunit vaccine in healthy volunteers as per protocol no. RLS/VAC/2021/07. 4	a prospective, open label, dose escalation phase i clinical study to evaluate the safety, tolerability and immunogenicity of reliance life sciences’ sars-cov-2 recombinant protein subunit vaccine in healthy volunteers	0.835294	Protein subunit vaccine against SARS-CoV-2 Virus. 7	RLS Protein Subunit Vaccine against SARS-CoV-2 Virus	of New Delhi on 03-Sept-2021. 3	22/11/2021	active ingredients of Receptor Binding Domain (RBD) of SARS cov 2 and Nucleocapsid protein of SARS Cov2 Virus, with quantities of 1mcg/5mcg/10mcg. The inactive ingredient is 2-Phenoxy ethanol 1%. 10	a liquid (solution for injection). 9	This Phase I dose determining study will evaluate following three doses for which volume of vaccine administration will be the same i.e. 0.5 ml: -First dose level (Antigenic Content: 2.5 μg of Receptor Binding Domain + 2.5 μg of Nucleocapsid), -Second dose level (Antigenic Content: 5 μg of Receptor Binding Domain + 5 μg of Nucleocapsid) and -Third dose level (Antigenic Content: 10 μg of Receptor …	for vaccination against SARS Corona virus 2 infection. 11	Healthy Volunteers	- D Y Patil University School of Medicine and Hospital, Plot NO. 2, Sector-5, Nerul, Navi Mumbai, Thane, Maharashtra-400706, India. Ethics Committee details: Institutional Ethics Committee, D Y Patil Medical College and Research Centre [ECR/195/Inst/MH/2013/RR-19]. Name of Principal Investigator: Dr. Deepak Kumar Langade. - Grant Government Medical College & Sir J.J. Group of Hospitals, Byculla, …	Site 1 : Shree Siddhivinayak Maternity & Nursing home 2nd floor, Department of Medicine,Unity Campus, Opp. KTHM College, gangapur RoadNashikMAHARASHTRA. Name of principal investigator: Dr Sandesh Patil. Site 2 : Ashiewad Hospital & Research Centre, Near Jijamata Udyan, Maratha Section Ulhasnagar, 420004ThaneMAHARASHTRA. Name of principal investigator: Dr Shrikant Vishnu Deshpande. Site 3 : Bharat…
25- BBIL Intranasal .pdf .txt.csv	59902	CTRI/2021/09/036257 [Registered on: 06/09/2021] Trial Registered Prospectively	A Phase 2, Randomized, Double Blind, Multicenter Study to Evaluate the Immunogenicity, Reactogenicity and Safety of an Intranasal Adenoviral vector COVID-19 vaccine (BBV154) in Healthy Volunteers.	a phase 2, randomized, double blind, multicenter study to evaluate the immunogenicity, reactogenicity and safety of an intranasal adenoviral vector covid-19 vaccine (bbv154) in healthy volunteers.	0.984848	Chimpanzee Adenovirus Vectored COVID-19 Vaccine (BBV154).	BBV154 INTRANASAL VACCINE	4. New Delhi, 08/08/2021.	06/09/2021	: - Active ingredient: Chimpanzee adenovirus 36 encoding SARS-CoV-2 pre-fusion stabilized spike protein (ChAd36-SARS-CoV-S) NLT 5x1010 virus particles per mL - Inactive ingredients: Tris-HCl (pH 7.4) 20 mM, Sodium Chloride 25 mM, Magnesium Chloride 2 mM, Glycerol 2.5%, Polysorbate-80 0.1%	a liquid for intranasal route of administration.	Chimpanzee adenovirus 36 encoding SARS-CoV-2_x000D_ pre-fusion stabilized spike protein (ChAd36-SARSCoV-_x000D_ 2-S) administered 0.5 mL of vaccine (BBV154) on day 0 and day 28 via intranasal route with a_x000D_ dropper.	for active immunization against Corona Virus Infections (COVID-19) caused by SARS-CoV-2.	Healthy Volunteers	: 1. Gleneagles Global Hospitals, 6-1-1070/1 to 4, Lakdi Ka Pool, Hyderabad 500004, Institutional Ethics Committee, Gleneagles Global Hospitals, 6-1-1070/1 to 4, Lakdi Ka Pool, Hyderabad 500004, ECR/158/Inst/AP/2013/RR-19, Dr. Tapaswi Krishna Patibandla 2. Radiant Superspeciality Hospital, Sabnis Plot, Kalyan nagar Square, Amravati, Maharashtra, Radiant Super Speciality Hospital Ethics Committee,…	Site 1 : AIIMS PATNA Department of Community and Family Medicine, AIIMS Patna Aurangabad Rd, Phulwari Sharif Patna Bihar 801507PatnaBIHAR. Name of principal investigator: Dr Sanjay Pandey. Site 2 : Pranaam Hospitals pvt Ltd, Hyderabad Pranaam Hospitals pvt Ltd R-55/6/40&4r, Madinaguda Miyapur, HyderabadHyderabadTELANGANA. Name of principal investigator: Dr A Krishna Prasad Ann. Site 3 : Radiant S…
Sr. No. 5 Ct-120-21-AstraZeneca.pdf .txt.csv	60018	CTRI/2022/02/040015 [Registered on: 04/02/2022] Trial Registered Prospectively	A Multicenter Randomized Double-Blind Placebo-Controlled Phase 3 Study to Evaluate the Efficacy and Safety of Anifrolumab in Adult Patients with Active Proliferative Lupus Nephritis.	a multicenter randomized double-blind placebo-controlled phase 3 study to evaluate the efficacy and safety of anifrolumab in adult patients with active proliferative lupus nephritis	0.983696	Anifrolumab.	Anifrolumab	4. New Delhi and the date is not explicitly mentioned in the prompt.	04/02/2022	Anifrolumab (MEDI-546) = 150.0000 mg/ml In House Specification Active.	Concentrate for solution for infusion.	Anifrolumab + Standard of Care (Mycophenolate Mofetil (MMF)+ Glucocorticoid) _x000D_ Frequency-Every 4 weeks, Route of administration: IV and Duration: Week 0 to 100.	Adult Patients with Active Proliferative Lupus Nephritis.	(1) ICD-10 Condition: D899||Disorder involving the immune mechanism, unspecified,	: - Max Super Speciality Hospital, 1 Press Enclave Road, Saket, New Delhi-110017, Ethics committee details: Max Healthcare Ethics Committee, ECR/110/Inst/DL/2013/RR-19, Name of investigator: Dr. Dinesh Khullar. - Shalby Hospital, Opp. Karnavati Club, S. G. Highway, Ahmedabad-380015, Gujarat, Ethics Committee - Shalby Limited, ECR/711/Inst/GJ/2015/RR-21, Name of investigator: Dr. Kamal. R Goplani.…	Site 1 : Aakash Healthcare Private Limited Dept. of Nephrology, Hospital Plot, Road No. 201 Dwarka Sector - 3 New Delhi, PIN– 110075 New DelhiDELHI. Name of principal investigator: Dr Umesh Gupta. Site 2 : All India Institute of Medical Sciences, New Delhi Room no. 4076, 4th Floor, Teaching Block, Ansari Nagar PIN- 110029New DelhiDELHI. Name of principal investigator: Dr Uma Kumar. Site 3 : Krish…
wockhardt insulin.pdf .txt.csv	60127	CTRI/2021/09/036601 [Registered on: 17/09/2021] Trial Registered Prospectively	\A Randomized, Single Center, Double Blind, Two-Period, Crossover Glucose Clamp Study to Test For Bioequivalence Between Two Recombinant Human Insulin Analogues - Wockhardt’s Biphasic Insulin Aspart Injection (30/70) And Novomix® 30, In Healthy Subjects\ ,	a randomized, single center, double blind, two-period, crossover glucose clamp study to test for bioequivalence between two recombinant human insulin analogues - wockhardt’s biphasic insulin aspart injection (30/70) and novomix® 30, in healthy subjects	0.972656	Biphasic Insulin Aspart Injection IP 100 IU/mL (30% as soluble Insulin Aspart & 70% as Insulin Aspart Protamine crystals) and Novomix® 30. ,	Wockhardt’s Biphasic Insulin Aspart_x000D_ Injection (30/70) 100 IU/ml cartridges 3.0 ml	New Delhi, 28-Jun-2022. ,	17/09/2021	active ingredients such as Insulin Aspart (Recombinant) IP IU, and inactive ingredients such as Disodium hydrogen phosphate dihydrate USP/BP/Ph.Eur., Glycerol IP/USP/Ph.Eur., Zinc (as Zinc Chloride) IP/USP/Ph.Eur., m-Cresol USP/Ph.Eur., Phenol BP/IP/USP/Ph.Eur., Sodium Chloride IP/USP/Ph.Eur., Protamine Sulphate IP/USP/Ph.Eur., Sodium hydroxide IP/USP/Ph.Eur., Hydrochloric acid IP/USP/Ph.Eur., an…	Solution for Injection. ,	Trial products will be administered once at 0.3IU/Kg subject body weight.	Diabetes Mellitus. , The details of the clinical trial site include the name and address of the site, which is Clinical Pharmacokinetics & Biopharmaceutics, Department, Wockhardt Limited, D-4, MIDC Area, Chikalthana, Aurangabad, Maharashtra (India) -431006. The ethics committee details include the Institutional Ethics Committee, Dept. of Pharmacology, Govt. Medical College, Aurangabad-431001, Mah…	To test comparative efficacy of drugs used in diabetes mellitus	c("The full address of the person who has been granted permission to conduct this trial is M/s Wockhardt Limited, Research Centre, MIDC, D-4, MIDC, Chikalthana Aurangabad (India) - 431006. ",	Site 1 : Clinical Pharmacokinetics & Biopharmaceutics Department Wockhardt Limited Clinical Pharmacokinetics & Biopharmaceutics Department, Wockhardt Limited, D-4, MIDC Area,AurangabadMAHARASHTRA. Name of principal investigator: Dr Nilesh Lomte
Sr. No. 98 CT-99-21-JOhnson & Johnson.pdf .txt.csv	60171	CTRI/2021/10/037564 [Registered on: 26/10/2021] Trial Registered Prospectively	A Randomized, Double-blind, Placebo-controlled, Phase 2/3 Adaptive Study to Evaluate the Safety, Reactogenicity, and Immunogenicity of Different Dose Levels of Ad26.COV2.S Administered as a One-or Two-dose Regimen in Healthy Adolescents From 12 to 17 Years Inclusive - HORIZON 2.	a randomized, double-blind, placebo-controlled, phase 2/3 adaptive study to evaluate the safety, reactogenicity, and immunogenicity of different dose levels of ad26.cov2.s administered as a one- or two dose regimen in healthy adolescents from 12 to 17 years inclusive	0.928826	Ad26.COV2.S.	Ad26.COV2.S	4. The place of the document is New Delhi and the date is not provided in the prompt.	26/10/2021	Ad26.COV2.S = 10.0000 Log10U.S.P., Ph.Eur Active. The prompt does not provide information on inactive ingredients.	a sterile suspension for injection.	Biological/Vaccine, one dose of 2.5, 1.25, 0.625 and two dose of 1.25 and 0.625 57 days apart will be tested in the strength of 10 raised to the power 10 vp per ml.	prophylactic immunization against coronavirus disease 2019 (COVID-19).	Healthy adolescents for prevention of Covid-19	provided in an annexure. The names and addresses of the clinical trial sites are BAPS Pramukh Swami Hospital, Shri Pramukh Swami Maharaj Marg, Adajan Char Rasta, Adajan, Surat-395009, Gujarat, India; Sir Ganga Ram Hospital, Sir Ganga Ram Hospital Marg, Rajinder Nagar, New Delhi - 110060, India; Medanta-The Medicity Hospital, Sector-38, Gurugram, Haryana-001, India; Acharya Vinoba Bhave Rural Hosp…	Site 1 : Acharya Vinoba Bhave Rural Hospital Acharya Vinoba Bhave Rural Hospital, Clinical Research Department room, Block A, 1st floor,Behind Endoscopy Department, Sawangi (Meghe), Wardha, 442004WardhaMAHARASHTRA. Name of principal investigator: Dr Sachin Damke. Site 2 : BAPS Pramukh Swami Hospital, Clinical Research Department room, ground floor, Shri Pramukh Swami Maharaj Marg, Adajan Char Ras…
Sr. No. 73 CT-43-21-Medpace.pdf .txt.csv	60307	CTRI/2021/10/037121 [Registered on: 06/10/2021] Trial Registered Prospectively	A Phase IIb Randomized, Double-Blinded, Placebo-Controlled, Dose-Ranging Study to Evaluate the Efficacy and Safety of Atacicept in Subjects with IgA Nephropathy (IgAN).	a phase iib randomized, double-blinded, placebo-controlled, dose-ranging study to evaluate the efficacy and safety of atacicept in subjects with iga nephropathy (igan)	0.982353	Atacicept.	Atacicept	4. Place: New Delhi, Date: not specified.	06/10/2021	: - Atacicept = 150.0000 mg/ml In House Specification Active - Atacicept = 75.0000 mg/ml In House Specification Active - Atacicept = 25.0000 mg/ml In House Specification Active.	Ready to use injection solution.	Part A: Atacicept 25mg, 75mg, 150mg will be administered as once weekly subcutaneous (SC) injections to IgAN participants over the course of 36 weeks. _x000D_ Part B: Atacicept 150mg will be administered as once weekly subcutaneous (SC) injection to IgAN participants over the course of 60 weeks.	IgA Nephropathy.	(1) ICD-10 Condition: N29||Other disorders of kidney and ureter in diseases classified elsewhere,	: - Muljibhai Patel Urological Hospital, Dr. Virendra Desai Road, Nadiad, Gujarat-387001, Ethics Committee: Muljibhai Patel Society for Research in Nephro-Urology Ethics Committee, ECR/276/Muljibhai/Inst/GJ/2013/RR-19, Name of investigator: Dr. Virendra Desai. - Deep Kidney Care, Opp. Deep Hospital, Model Town, Ludhiana, Ethics Committee: Institutional Ethics Committee Deep Hospital, ECR/525/Inst…	Site 1 : Christian Medical College and hospital, Department of Nephrology, Ida Scudder road, Vellore-632004.VelloreTAMIL NADU. Name of principal investigator: Dr Suceena Alexander. Site 2 : Deep Hospital, Deep Kidney Care, Opp. Deep hospital, Model Town, Ludhiana-141002, PunjabLudhianaPUNJAB. Name of principal investigator: Dr Rajan Isaacs. Site 3 : Government Medical College, Thiruvananthapuram,…
Sr. No. 55 CT-47-21-medpace.pdf .txt.csv	60314	CTRI/2021/11/037835 [Registered on: 08/11/2021] Trial Registered Prospectively	Open-Label Extension Phase 3 Study to Evaluate the Long-Term Efficacy and Safety of LIB003 in Patients With Homozygous and Heterozygous Familial Hypercholesterolemia, Cardiovascular Disease, or at High Risk for Cardiovascular Disease, on Stable Lipid-Lowering Therapy Requiring Additional Low-Density Lipoprotein Cholesterol Reduction (LIBerate-OLE).	open-label extension phase 3 study to evaluate the long-term efficacy and safety of lib003 in patients with homozygous and heterozygous familial hypercholesterolemia, cardiovascular disease, or at high risk for cardiovascular disease, on stable lipid-lowering therapy requiring additional low-density lipoprotein cholesterol reduction (liberate-ole)	0.977401	LIB003.	LIB003	4. of the document are New Delhi and the date is not mentioned.	08/11/2021	LIB003 = 250.0000 mg/ml U.S.P. Active.	Sterile Solution for Injection.	SC injection in either the abdomen, thigh or_x000D_ upper arm (which may be rotated) on Week 0 and Weeks 4, 8, 12, 16, 20, 24, 28, 32, 36, 40, 44,_x000D_ 48, 52, 56, 60, 64, and 68	Low-density lipoprotein cholesterol (LDL-C) reduction in patients with atherosclerotic cardiovascular (CV) disease (ASCVD), high risk of ASCVD, or homozygous familial hypercholesterolemia (HoFH) or heterozygous familial hypercholesterolemia (HeFH) without CV disease (CVD) who require additional LDLC reduction.	(1) ICD-10 Condition: E783||Hyperchylomicronemia,	1. VMMC & Safdarjung Hospital, New Delhi-110029 2. CIMS Hospital Pvt. Ltd. Opp. Panchamrut Bunglows, Nr. Shukan Mall, Off. Science city Road, Sola, Ahmedabad-380060 Gujarat, India 3. Department of Cardiology, King George's Medical University, Chowk, Lucknow 226003 India 4. Sir Ganga Ram Hospital Sir Ganga Ram Hospital Marg, Rajinder Nagar, New Delhi-1 10060 5. Room No. 133, 1st Floor, Academic Bl…	Site 1 : Care Institute of Medical Sciences Near. Shukan Mall, Off. Science City Road, Sola , AhmedabadAhmadabadGUJARAT. Name of principal investigator: Dr Milan Chinubhai Chag. Site 2 : Department of Cardiology Sanjay Gandhi Postgraduate Institute of Medical Sciences, Raebareli Road , Lucknow New DelhiDELHI. Name of principal investigator: Dr Aditya Kapoor. Site 3 : G .B. Pant Institute of Postg…
27_ DRL Sputnik Light .pdf .txt.csv	60333	CTRI/2021/09/036830 [Registered on: 24/09/2021] Trial Registered Prospectively	Phase III, open label, un-controlled, multicentre, bridging study to evaluate immunogenicity and safety of single dose of Sputnik Light in Indian adults and elderly for prevention of SARS-CoV-2 Infection.	phase iii, open label, un-controlled, multicenter, bridging study to evaluate immunogenicity and safety of single dose of sputnik light in indian adults and elderly for prevention of sars-cov-2 infection	0.975728	A vector vaccine for the prevention of the coronavirus infection induced by the SARSCoV-2 virus - (Sputnik Light).	Sputnik Light	4. New Delhi, 16-Aug-2021.	24/09/2021	: - Active ingredient: Recombinant adenovirus serotype 26 particles containing the SARS-CoV-2 protein S gene (1.0±0.5 х 1011 particles) - Inactive ingredients: Tris (Hydroxymethyl) amino methane (1.21 mg), Sodium Chloride (2.19 mg), Sucrose (25.00 mg), Magnesium Chloride Hexahydrate (102.00 μg), EDTA disodium salt dehydrate (19.00 μg), Polysorbate 80 (250.00 μg), Ethanol 95% (2.50 µg), Water for …	a solution (frozen) for intramuscular route of administration, to be given in a single dose (0.5 ml).	Recombinant adenovirus serotype 26 particles containing the SARS-CoV-2 protein S gene, in the amount of (1.0±0.5) х1011 particles per dose (Component 1 of Gam COVID-VAC Vaccine i.e. Sputnik V)	for the prevention of COVID-19 in adults aged over 18.	Prevention of SARS-CoV-2 Infection	are : 1. Noble Hospital Pvt Ltd, 153, Magarpatta City Road, Hadapsar, Pune - 411013 Maharashtra India, Ethics Committee details: Noble Hospital Institutional Ethics Committee, ECR/259/Inst/MH/2013/RR-19, Name of Principal Investigator: Dr. S. K. Raut. 2. Yashwantrao Chavan Memorial Hospital, Pimpri, Pune, Maharashtra, Institutional Ethics Committee: PCMC’S PGI Yashwantrao Chavan Memorial Hospital…	Site 1 : Ace Hospital & research centre Room no 104,Ground floor Ace Hospital S. No. 32/2A, Gulwani Maharaj road, Irandwane, Pune 411004 PuneMAHARASHTRA. Name of principal investigator: Dr Himanshu Pophle. Site 2 : Ashirwad Hospital & research centre Room no 1,Ground floor, Ashirwad Hospital Marath Section, Near Jijamata udyan, Ulhasnagar - 421004,Thane, Maharashtra, India ThaneMAHARASHTRA. Name …
Sr. No. 49 Ct-24-21-IQVIA.pdf .txt.csv	60376	CTRI/2022/06/043396 [Registered on: 21/06/2022] Trial Registered Prospectively	\A Phase Randomized, Double-blind, Placebo controlled Study of Atrasentan in Patients with IgA Nephropathy at Risk of Progressive Loss of Renal Function (The ALIGN Study)\. ,	a phase 3, randomized, double-blind, placebo-controlled study of atrasentan in patients with iga nephropathy at risk of progressive loss of renal function. (the align study)	0.948276	The name of the drug is Atrasentan. ,	Atrasentan (Active)	of the document are New Delhi and the date is not mentioned. ,	21/06/2022	is Atrasentan = 0.7500 milligram (mg) In House Specification Active. ,	film-coated tablets. ,	0.75 mg per tablet, 1 tablet QD, Oral Route for 132 weeks	for patients with IgA Nephropathy at Risk of Progressive Loss of Renal Function. ,	, (1) ICD-10 Condition: N178||Other acute kidney failure,	provided in the Annexure of the document. The names and addresses of the clinical trial sites, ethics committee details, ECR number beginning with 'ECR', and name of the investigator are as follows: ", "1. Department of Nephrology QQDC Building Osmania general Hospital, 3 Floor Afzalgunj, Hyderabad 500012, Telangana, India. Institutional Ethics Committee, Osmania Medical College Koti, Hyderabad-5…	Site 1 : Christian Medical College Department of Nephrology Ida Scudder road Vellore 632004 Tamil Nadu, India VelloreTAMIL NADU. Name of principal investigator: Dr Suceena Alexander. Site 2 : Govt Medical College Department of Nephrology Super Speciality Block Medical College Hospital KozhikodeKozhikodeKERALA. Name of principal investigator: Dr Sreelatha Melemadathil. Site 3 : Nil Ratan Sircar Me…
32_ Cadila Healthcare Typhoid Conjugate .pdf .txt.csv	60539	CTRI/2021/09/036577 [Registered on: 16/09/2021] Trial Registered Prospectively	\A prospective, randomized, two-arm, parallel, active-controlled, multicentre, non-inferiority, phase III clinical trial to evaluate the immunogenicity and safety of ZyVac TCV of M/s Cadila Healthcare Limited compared to Typbar TCV of M/s Bharat Biotech International Limited in healthy adults aged 45 to 65 years\.,	a prospective, randomized, two-arm, parallel, active-controlled, multicentre, non-inferiority, phase iii clinical trial to evaluate the immunogenicity and safety of zyvac tcv of m/s cadila healthcare limited compared to typbar tcv of m/s bharat biotech international limited in healthy adults aged 45 to 65 years	0.996805	\Typhoid Vi Conjugate Vaccine I.P.\.,	Typhoid Vi Conjugate Vaccine I.P. of M/s._x000D_ Cadila Healthcare Limited (ZyVac TCV)	4. \New Delhi\ and \08.09.2021\.,	16/09/2021	:\n- Active ingredient: Purified Vi-capsular polysaccharide of Salmonella typhi conjugated to Tetanus toxoid (Carrier Protein) - 25 mcg\n- Inactive ingredients: 2-Phenoxyethanol - 2.50 mg, Isotonic buffer solution q.s.,	\Liquid for injection (Intramuscular)\.,	subject will receive a single dose of 0.5 ml of the vaccine. The vaccine will be administered as IM injection in upper arm in deltoid region taking aseptic precautions	\For active immunization against Salmonella typhi infection in adults, children and infants\.,	Active immunization against Typhoid	" :\n1. Jawahar Lal Nehru Medical College & Hospital, Kala Bagh, Ajmer – 305001, Rajasthan\n- Ethics Committee details: Institutional Ethics Committee, Jawahar Lal Nehru Medical College & Hospital, Kala Bagh, Ajmer –305001, Rajasthan\n- Name of Principal Investigator: Dr. Veer Bahadur Singh\n2. Institute of Medical Sciences (IMS) & SUM Hospital K 8 Kalinga Nagar, Ghatikia, Bhubaneshwar – 751003, …	Site 1 : Aatman Hospital Basement, Research Room, Aatman Hospital, 5, Anveshan Row House, Opp Umiya Mata Mandir, Bopal-Ghuma Road, Bopal, Ahmedabad - 380058AhmadabadGUJARAT. Name of principal investigator: Dr Chintan Patel. Site 2 : Hi-Tech Medical College & Hospital 1st Floor, Professor Room, Department of Community Medicine, Hi-Tech Medical College & Hospital, Health Park, Pandra, Rasulgarh, Bh…
Sr. No. 101 CT-116-21-Novartis.pdf .txt.csv	60575	CTRI/2021/11/037956 [Registered on: 11/11/2021] Trial Registered Prospectively	\A randomized, sham-controlled, double-blind study to evaluate the efficacy and safety of intrathecal (IT) OAV101 in patients with later onset Type 2 spinal muscular atrophy (SMA) who are ≥ 2 to < 18 years of age, treatment naive, sitting, and never ambulatory.\,	a randomized, sham-controlled, double-blind study to evaluate the efficacy and safety of intrathecal (it) oav101 in patients with later onset type 2 spinal muscular atrophy (sma) who are greater than or equal to 2 years to less than 18 years of age, treatment naive, sitting, and never ambulatory	0.864865	\OAV101.\,	OAV101	of the document are \New Delhi\ and the date is not explicitly stated in the prompt. ,	11/11/2021	is \OAV=4.0000 e13 vg/mL 3mL In House Specification Active.\,	\solution for intrathecal injection.\,	Single intrathecal dose of 1.2 x 1014 vector genomes	\Patients with later onset Type 2 spinal muscular atrophy (SMA) who are 2 to < 18 years of age, treatment naive, sitting, and never ambulatory.\,	(1) ICD-10 Condition: G121||Other inherited spinal muscular atrophy,	as follows:", "1. PD Hinduja Hospital and MRC, Veer Savarkar Marg, Mahim, Mumbai - 400016\n Ethics committee details: Institutional Ethics Committee, PD Hinduja Hospital and MRC, Veer Savarkar Marg, Mahim, Mumbai - 400016\n ECR number: ECR/61/Inst/MH/2013/RR- 19\n Name of investigator: Dr. Neelu Desai", "2. All India Institute of Medical Sciences, Ansari Nagar, New Delhi- 110029\n Ethics committe…	Site 1 : "Rainbow Children’s Hospital Medicare Ltd, H. No: 3-7-222/223, Sy No 51-54, Polica Station Main Road, Karkhana, Secunderabad, Telangana-500009"HyderabadTELANGANA. Name of principal investigator: Dr Ramesh Konanki. Site 2 : All India Institute of Medical Sciences Department of Pediatrics, Ansari Nagar, New Delhi- 110029New DelhiDELHI. Name of principal investigator: Dr Sheffali Gulati. Si…
Sr. No. 124 CT-89-21-PSI CRO.pdf .txt.csv	60794	CTRI/2021/12/038483 [Registered on: 07/12/2021] Trial Registered Prospectively	A Prospective, Randomized, Controlled, Open-label, Multicenter Trial to Evaluate Efficacy, Safety and Patient-reported Outcomes of Peptide Receptor Radionuclide Therapy (PRRT) with Lutetium (177Lu) Edotreotide compared to Best Standard of Care in Patients with Well-differentiated Aggressive Grade 2 and Grade Somatostatin Receptor‑positive (SSTR+), Neuroendocrine Tumors of GastroEnteric or Pancrea…	a prospective, randomized, controlled, open-label, multicenter trial to evaluate efficacy, safety and patient-reported outcomes of peptide receptor radionuclide therapy with lutetium (177lu) edotreotide versus standard of care in patients with well-differentiated aggressive grade 2 and grade 3, somatostatin receptor positive, neuroendocrine tumors of gastroenteric or pancreatic origin.	0.888626	The name of the drug is Lutetium (177Lu) edotreotide solution for infusion.	Lutetium (177Lu) Edotreotide	of the document are New Delhi and the date is not specified	07/12/2021	is Lutetium (177Lu) edotreotide =7.5000 GBq (177 Lu) + 150 microgram (Edotreotide) In House Specification Active.	Solution for infusion.	Treatment with 6 cycles of 7.5 ± 0.7 GBq lutetium (177Lu) edotreotide, each containing a mass dose of 150 μg of edotreotide (DOTATOC). The prescribed treatment cycles should be administered as scheduled (Cycle 1 followed by Cycle 2 given 6 (+ 2) weeks later, then Cycles 3, 4, 5 and 6 given 8 (± 1) weeks after the previous cycle), where possible, unless disease progression occurs. Treatment may be…	Well-differentiated aggressive G2 (Ki-67 between 15 and 20, both inclusive) and G3 (Ki-67 above 20up to 55, inclusive), SSTR+ GEP-NETs.	(1) ICD-10 Condition: C7A8||Other malignant neuroendocrine tumors,	provided in the Annexure, which includes the names and addresses of the clinical trial sites, ethics committee details, ECR number beginning with 'ECR', and name of the investigator.	Site 1 : All India Institute of Medical Sciences Department of Nuclear Medicine, Ansari Nagar East, Gautam Nagar, New Delhi-110029, IndiaNew DelhiDELHI. Name of principal investigator: Dr Chandrasekhar Bal. Site 2 : HCG Cancer Centre HCG Double Road, No- 44-45/2, 2nd Cross, Rajaram Mohan Roy Extension, Bengaluru-560027, Karnataka, India BangaloreKARNATAKA. Name of principal investigator: Dr K Gov…
Sr. No. 89 Ct-72-21-Parexel.pdf .txt.csv	60805	CTRI/2021/11/037822 [Registered on: 03/11/2021] Trial Registered Prospectively	\A Randomized Open-Label, Phase 3 Study to Evaluate Imetelstat (GRN163L) Versus Best Available Therapy (BAT) in Patients with Intermediate-2 or High-risk Myelofibrosis (MF) Refractory to Janus Kinase (JAK)-Inhibitor\.,	a randomized open-label, phase 3 study to evaluate imetelstat (grn163l) versus best available therapy (bat) in patients with intermediate-2 or high-risk myelofibrosis (mf) relapsed / refractory (r/r) to janus kinase (jak) inhibitor	0.909091	Imetelstat sodium.,	Imetelstat	New Delhi and the date is not mentioned in the prompt.,	03/11/2021	is Imetelstat sodium = 210.0000milligram (mg) In House Specification Active.,	lyophilized powder for solution for infusion.,	Imetelstat will be given intravenously at 9.4 mg/kg every 21 days, until disease progression or unacceptable toxicity, treatment discontinuation or study end._x000D_ Other Name: GRN163L	Myelofibrosis Refractory to JAK Inhibitor.,	(1) ICD-10 Condition: D474||Osteomyelofibrosis,	as follows:", "1. Fortis Memorial Research Institute, Sector-44, Opposite Huda City Centre Metro Station, Gurgaon, Haryana, 122002, India. Institutional Ethics Committee, Fortis Memorial Research Institute, Sector-44, Opposite Huda City Centre Metro Station, Gurgaon, Haryana, 122002, India. ECR/223/Inst/HR/2013/RR-19. Name of investigator: Dr. Meet P. Kumar.", "2. Nirmal Hospital Pvt. Ltd., Ring …	Site 1 : All India Institute of Medical Sciences Department of Oncology/Hematology, Sijua, Patrapada, Bhubaneswar 751019 KhordhaORISSA. Name of principal investigator: Dr Ashutosh Panigrahi. Site 2 : All India Institute of Medical Sciences Department of Hematology, Ansari Nagar, 110029 New DelhiDELHI. Name of principal investigator: Dr Manoranjan Mahapatra. Site 3 : Fortis Hospital Ltd Department…
Sr. No. 97-CT-60-21-IQVIA.pdf .txt.csv	61310	CTRI/2021/10/037451 [Registered on: 21/10/2021] Trial Registered Prospectively	\A Phase Multicentre, Double-masked, Randomised Study to Evaluate the Efficacy and Safety of Intravitreal OPT-302 in Combination with Ranibizumab, Compared with Ranibizumab Alone, in Participants with Neovascular Age-related Macular Degeneration (nAMD)\.,	a phase 3, multicentre, double-masked, randomised study to evaluate the efficacy and safety of intravitreal opt-302 in combination with ranibizumab, compared with ranibizumab alone, in participants with neovascular age-related macular degeneration (namd)	0.976378	\OPT-302\.,	0.5 mg ranibizumab with Standard Dosing 2.0 mg OPT-302 _x000D_ 0.5 mg ranibizumab intravitreal injection administered at 4-weekly intervals._x000D_ 2.0 mg OPT-302 intravitreal injection administered at 4-weekly intervals.	4. \Place: New Delhi, Date: Not specified\.,	21/10/2021	\OPT-302 = 40.0000 mg/ml in House Specification Active\.,	\Solution for injection\.,	Biological: 2.0 mg OPT-302 _x000D_ intravitreal injection_x000D_ _x000D_ Biological: 0.5 mg ranibizumab _x000D_ intravitreal injection	\Subjects with Neovascular Age-related Macular Degeneration\.,	Neovascular Age-related Macular Degeneration (nAMD)	" provided in the Annexure. The names and addresses of the clinical trial sites are: \n1. JSS Hospital, M G Road, Ramachandra Agrahara, Mysuru Karnataka-570004 India\n2. PBMA’s H V Desai Eye Hospital., S.No 93. Tarawade Vasti, Mohammadwadi, Hadapsar, Pune-411060, Maharashtra, India\n3. Sankara Eye Hospital, Sathy Road, Sivanandapuram, Coimbatore-641035, Tamil Nadu, India\n4. Nethra Eye Hospital, …	Site 1 : Government Eye Hospital, M & J Institute of Ophthalmology Director Office, Manjushri Mills Compound, Asarwa, Ahmedabad– 380016, GujaratAhmadabadGUJARAT. Name of principal investigator: Dr Jigneshgiri Yashvantgiri Gosai. Site 2 : JSS Hospital Mahatma Gandhi Road,Mysuru-570004, Sri Shivarathreeshwara Nagar, KarnatakaMysoreKARNATAKA. Name of principal investigator: Dr Soumya H V. Site 3 : N…
Sr. No. 100 CT-61-21-IQVIA.pdf .txt.csv	61317	CTRI/2021/10/037507 [Registered on: 22/10/2021] Trial Registered Prospectively	: \A Phase Multicentre, Double-masked, Randomised Study to Evaluate the Efficacy and Safety of Intravitreal OPT-302 in Combination with Aflibercept, Compared with Aflibercept Alone, in Participants with Neovascular Age-related Macular Degeneration (nAMD)\ acronymed as COAST study.\n4	a phase 3, multicentre, double-masked, randomised study to evaluate the efficacy and safety of intravitreal opt-302 in combination with aflibercept, compared with aflibercept alone, in participants with neovascular age-related macular degeneration (namd)	0.976378	The name of the drug is: OPT-302.\n8	Experimental: 2.0 mg aflibercept with Extended Dosing 2.0 mg OPT-302_x000D_ 2.0 mg aflibercept intravitreal injection administered at 4-weekly intervals for three treatments, and then at 8-weekly intervals._x000D_ 2.0 mg OPT-302 intravitreal injection administered at 4-weekly intervals for three treatments, and then at 8-weekly intervals, with sham intravitreal injection administered at visits wh…	: New Delhi, and the date is not mentioned in the prompt.\n5	22/10/2021	is: OPT-302 = 40.0000 mg/ml in House Specification Active.\n11	: Solution for Intravitreal Injection.\n10	Biological: 2.0 mg OPT-302_x000D_ intravitreal injection_x000D_ _x000D_ Biological: 2.0 aflibercept_x000D_ intravitreal injection	: Subjects with Neovascular Age-related Macular Degeneration.\n12	Neovascular age-related macular degeneration	:", "S. No. Names and address of clinical trial site Ethics committee details ECR number Name of Investigator ", "1. Department of Retina & Uveitis Services, L V Prasad Eye Institute, Mithu Tulsi Chanrai Campus, Patia, Bhubhaneswar-751024, Odisha Institutional Ethics Committee, L V Prasad Eye Institute, Mithu Tulsi Chanrai Campus, Patia, Bhubhaneswar-751024, Odisha ECR/456/Inst/OR/2013 Dr. Tapas …	Site 1 : Chopda Medicare & Research Centre Pvt. Ltd Magnum Heart Institute 3/5 Patil Lane No. 1, Laxmi Nagar,Near K.B.H Vidyalaya, Canada Corner, Nashik-422005, Maharashtra.NashikMAHARASHTRA. Name of principal investigator: Dr Rohit Sanjay Laul. Site 2 : L V Prasad Eye Institute Kallam Anji Reddy Campus, L V Prasad Marg, Banjara Hills, Hyderabad-500034HyderabadTELANGANA. Name of principal investi…
Sr. No. 8 Ct-134-21-Novartis.pdf .txt.csv	61324	CTRI/2022/02/040589 [Registered on: 24/02/2022] Trial Registered Prospectively	: EPIK-B4: A Phase II, Multicenter, Randomized, Open-label, Active-controlled study to Assess the Safety and Efficacy of Dapagliflozin + Metformin XR versus Metformin XR during Treatment with Alpelisib (BYL719) in Combination with Fulvestrant in Participants with HR(+), HER2(-), Advanced Breast Cancer with a PIK3CA Mutation following Progression on/after Endocrine-based Therapy.	epik-b4: a phase ii, multicenter, randomized, open-label, active-controlled study to assess the safety and efficacy of dapagliflozin plus metformin xr versus metformin xr during treatment with alpelisib (byl719) in combination with fulvestrant in participants with hr plus, her2 minus, advanced breast cancer with a pik3ca mutation following progression on/after endocrine-based therapy	0.94359	Alpelisib (BYL719).	Alpelisib plus Fulvestrant plus Dapagliflozin plus Metformin XR	4. : New Delhi, date not specified.	24/02/2022	The composition of the new drug, differentiated in active and inactive ingredients if possible, is: Active - BYL719 (Alpelisib)= 50.0 mg In House Specification, BYL719 (Alpelisib)= 200.0 mg In House Specification; Inactive - Microcrystalline cellulose, Cellulose microcrystalline (PH101); Mannitol; Sodium starch glycolate, Sodium starch glycolate (Type A); Hypromellose; Microcrystalline cellulose,…	Film Coated Tablet, Strength: 50mg and 200mg.	Alpelisib 300mg orally once daily starting at Cycle 1 Day 8 in combination with fulvestrant 500mg intramuscular at Cycle 1 Day 1 and 15 and then at Day 1 of each subsequent cycle. Participants will receive a combination treatment of dapagliflozin+metformin XR (as a single tablet or as two separate tablets, at the discretion of the investigator) at a starting dose of 5 mg dapagliflozin + 500 mg me…	HR+, HER2-, advanced Breast Cancer with a PIK3CA mutation following progression on/after endocrine-based therapy.	, (1) ICD-10 Condition: R978||Other abnormal tumor markers,	: - Rajiv Gandhi Cancer Institute and Research Centre Sector 5, Rohini-110085, New Delhi, Institutional Review Board Rajiv Gandhi Cancer Institute and Research Centre, Sector 5, Rohini-110085, New Delhi, ECR number not specified, Name of Investigator: Dr. Pankaj Goyal. - Mahamana Pandit Madan Mohan Malaviya Cancer Centre Sundar Bagiya, Department of Medical Oncology, Near Nariya Gate, Banaras Hin…	Site 1 : Health care Global Enterprise Limited, HCG Towers, Tower-I, 1st floor , #8, P. Kalinga Rao Road, Sampangi Ram Nagar Bangalore- - 560027, Karnataka IndiaBangaloreKARNATAKA. Name of principal investigator: DrShekar Patil. Site 2 : Homi Bhabha Cancer Hospital/ Mahamana Pandit Madan Mohan Malaviya Cancer Centre • Homi Bhabha Cancer Hospital, Ghanti Mill Rd., Lahartara, Old Loco Colony, Shivp…
Sr. No. 87-CT-132-20-Curateq.pdf .txt.csv	61340	CTRI/2021/10/037247 [Registered on: 11/10/2021] Trial Registered Prospectively	A Multicenter, Randomised, Double blind, Parallel, Phase III Global Study to Assess the Efficacy and Safety of BP01 (Bevacizumab) when compared to Avastin®-EU in Combination with Carboplatin and Paclitaxel during Induction phase and Bevacizumab alone during the Maintenance phase in patients with newly diagnosed or recurrent Stage IIIB/IV Non Squamous (ns) Non Small Cell Lung Cancer (NSCLC).	a multicenter, randomized, double blind, parallel, phase iii global study to assess the efficacy and safety of bp01 (bevacizumab) when compared to avastin®-eu in combination with carboplatin and paclitaxel during induction phase and bevacizumab alone during the maintenance phase in patients with newly diagnosed or recurrent stage iiib/iv non squamous (ns) non-small cell lung cancer (nsclc).	0.989873	Bevacizumab Concentrate for solution for infusion.	BP01 (Bevacizumab)	4. New Delhi and the date is not specified in the prompt.	11/10/2021	Bevacizumab = 25.0000 mg/ml In House Specification Active.	Concentrate solution for infusion.	Concentrate for solution for infusion 400 mg/16 mL	For metastatic carcinoma of the colon or rectum (mCRC), metastatic breast cancer (mBC), unresectable advanced, metastatic or recurrent non-small cell lung cancer (NSCLC), advanced and/or metastatic renal cell cancer (mRCC), recurrent glioblastoma (GBM), epithelial ovarian, fallopian tube and primary peritoneal cancer and cervical cancer.	(1) ICD-10 Condition: C343||Malignant neoplasm of lower lobe,bronchus or lung,	provided in the Annexure and include the names and addresses of the sites, ethics committee details, ECR numbers beginning with 'ECR', and names of the investigators.	Site 1 : Apex well ness Hospital Survey No.799, Plot No 187, Behind Prakash Ptrol Pump, Govind Nagar, Nashik, Maharashtra-422009NashikMAHARASHTRA. Name of principal investigator: Dr Shailesh Bondarde. Site 2 : Apple Saraswathi Multispeciality Hospital 1st floor, clinical research room, oncology wing, 804/2, 805/2,Circuit House to Kadamwadi Road, Bhosalewadi, Kolhapur, Maharashtra 416003KolhapurMA…
67.pdf .txt.csv	61902	CTRI/2021/10/037600 [Registered on: 27/10/2021] Trial Registered Prospectively	A Two-Part, Randomized, Double-Blind, Single-Dose, Three-Period, Crossover Study Evaluating the Pharmacokinetics (PK), Pharmacodynamics (PD), Safety, and Immunogenicity between BSC-0826 and US-licensed Neulasta and EU-approved Neulasta Part 1, and Randomized, Double-Blind, Two-Dose, Parallel Arm Study Evaluating the Safety and Immunogenicity in Part 2 of BSC-0826 to EU-Neulasta® following Subcuta…	a two-part, randomized, double-blind, single-dose, three-period, crossover study evaluating the pharmacokinetics (pk), pharmacodynamics (pd), safety, and immunogenicity between bsc-0826 and us-licensed neulasta and eu-approved neulasta part 1, and randomized, double-blind, two-dose, parallel arm study evaluating the safety and immunogenicity in part 2 of bsc-0826 to eu-neulasta® following subcuta…	0.981982	Pegfilgrastim Injection 6mg/0.6ml (r-DNA origin)	LLC BSC-0826	of the document are New Delhi and 07-Oct-2021	27/10/2021	Pegfilgrastim = 6.0 mg (active), Polysorbate 20 = 0.02 mg, I.P.,U.S.P.,Ph.Eur (inactive), Sorbitol = 30.0 mg, I.P.,U.S.P.,Ph.Eur (inactive), Sodium = 0.02 mg, I.P.,U.S.P.,Ph.Eur (inactive), Acetate = 0.35 mg, I.P.,U.S.P.,Ph.Eur (inactive), and Water for Injection = 0.6 ml, B.P.,I.P.,U.S.P. (inactive)	a solution for injection	Treatment A: Test: Biosimilar Sciences, LLC BSC-0826 6 mg/0.6 mL_x000D_ (pegfilgrastim) solution for SC injection, a single dose on_x000D_ Day 1.	Neutropenia conditions	Fasting	The details of the clinical trial sites include Veeda Clinical Research, Vedant Complex, Near YMCA Club, S. G. Highway, Ahmedabad, Gujarat- 380015, Sangini Hospital Ethics Committee, Sangini Hospital Santorini Square, B/H Abhishree Complex Opp. Star Bazar Nr Jodhpur Cross Roads Satellite Ahmedabad, Ahmedabad Gujarat - 380015, EC Reg. No.: ECR/147/Inst/GJ/2013/RR-19, and the name of the principal …	Site 1 : Veeda Clinical research Ltd. 1st, 2nd, 3rd, & 4th floor VEDANT complex, Nr. Y.M.C.A. Club, S.G Highway road,Vejalpur, Ahmedabad, 380051, Gujrat IndiaAhmadabadGUJARAT. Name of principal investigator: Dr Anshul Attrey
Sr. No. 116 CT-65-21-Medpace.pdf .txt.csv	61986	CTRI/2022/01/039679 [Registered on: 25/01/2022] Trial Registered Prospectively	\Randomized, Double-Blind, Placebo-Controlled, Phase 3 Study to Evaluate the Long-Term Efficacy and Safety of LIB003 in Heterozygous Familial Hypercholesterolemia Patients on Stable Lipid-Lowering Therapy Requiring Additional Low-Density Lipoprotein Cholesterol Reduction (LIBerate-HeFH)\.,	randomized, double-blind, placebo-controlled, phase 3 study to evaluate the long-term efficacy and safety of lib003 in heterozygous familial hypercholesterolemia patients on stable lipid-lowering therapy requiring additional low-density lipoprotein cholesterol reduction (liberate-hefh)	0.989619	LIB003.,	LIB003	New Delhi and the date is not specified.,	25/01/2022	is LIB003 = 250.0000 mg/ml U.S.P. Active.,	Injection.,	Study drug (LIB003 or placebo) will be administered by SC injection in either the abdomen, thigh_x000D_ or upper arm (which may be rotated) on Day 1 and Weeks 4, 8, 12, 16, and 20	Low-density lipoprotein cholesterol (LDL-C) reduction in patients with atherosclerotic cardiovascular (CV) disease (ASCVD), high risk of ASCVD, homozygous familial hypercholesterolemia (HoFH) or heterozygous familial hypercholesterolemia (HeFH) without CV disease (CVD) who require additional LDL-C reduction.,	(1) ICD-10 Condition: E785||Hyperlipidemia, unspecified,	The details of the clinical trial sites include the names and address, the ethics committee details, ECR number beginning with 'ECR', and name of the investigator. The details are provided in Annexure of the document.")	Site 1 : Care Institute of Medical Sciences Near. Shukan Mall, Off. Science City Road, Sola , Ahmedabad-38060, Gujarat, IndiaAhmadabadGUJARAT. Name of principal investigator: Dr Milan Chinubhai Chag. Site 2 : Department of Cardiology, Sanjay Gandhi Postgraduate Institute of Medical Sciences, Raebareli Road , Lucknow 226014LucknowUTTAR PRADESH. Name of principal investigator: Dr Aditya Kapoor. Sit…
Sr. No. 127 CT-132-21-veeda.pdf .txt.csv	62025	CTRI/2021/12/038651 [Registered on: 15/12/2021] Trial Registered Prospectively	The CCB-CRISIS-04 Study: A phase II randomized, assessor-blind, multicenter, multi-dose, placebo-controlled study assessing the safety and anti-coronavirus response of brequinar combined dipyridamole in patients with mild to moderate SARS-CoV-2 infection	a phase ii, randomized, assessor-blind, multicenter, multi-dose, placebo-controlled study assessing the safety and anti-coronavirus response of brequinar combined with dipyridamole in patients with mild to moderate sars-cov-2 infection.	0.871595	Brequinar sodium capsules 50 mg/100 mg combined with Dipyridamole tablets 75mg	Type Name Details Intervention brequinar 50 mg & dipyridamole 75 mg brequinar 50 mg OD & dipyridamole 75 mg Three times a day) for 5 days Comparator Agent Not applicable Not applicable	New Delhi and the date is not specified	15/12/2021	is Brequinar Sodium = 50.0000 /100mg Manufacturer Specification Active	capsules	Type	proposed to be indicated for treatment in patients with mild to moderate SARS-CoV-2 infection	(1) ICD-10 Condition: B972||Coronavirus as the cause of diseases classified elsewhere,	as follows: 1. Jawaharlal Institute of Postgraduate Medical Education and Research (JIPMER), Dhanvantari Nagar, Puducherry-605006, Institutional Ethics Committee, Interventional Studies, Dean Research Office, Administrative Block (1st floor), JIPMER Puducherry-605006, ECR/342/Inst/PY/2013/RR-19, Dr. Sandhiya Selvarajan. 2. Panimalar Medical College and Research Institute, Varadharajapuram, Poonam…	Site 1 : RIMS, Government medical college & Government General Hospital Department of General medicine, Govt. Medical college & Govt. General hospital, (Old RIMSGGH), Srikakulam-532001, Andhra Pradesh, India.SrikakulamANDHRA PRADESH. Name of principal investigator: Dr K Sunil Naik. Site 2 : ARTEMIS hospital Sector-51, Gurgaon, Haryana, India-122001.GurgaonHARYANA. Name of principal investigator: …
36_Biological E Pentavalent.pdf .txt.csv	62113	CTRI/2021/12/038399 [Registered on: 02/12/2021] Trial Registered Prospectively	\A prospective open label comparative phase-IV bridging study to assess the equivalence of the revised DTwP-rHepB-HIB vaccine formulation with that of the currently licensed DTwP-rHepB-HIB formulation in 6-8 weeks old infants\.,	a prospective open label comparative phase-iv bridging study to assess the equivalence of the revised dtwp-rhepb-hib vaccine formulation with that of the currently licensed dtwp-rhepb-hib formulation in 6-8 weeks old infants.	0.991189	The names of the drug are \Diphtheria, Tetanus, Pertussis (Whole cell), Hepatitis B (r-DNA) and Haemophilus influenza type b Conjugate Vaccine (Adsorbed)\.,	BE’s liquid Pentavalent vaccine containing formalin-mediated whole cell pertussis)	4. \New Delhi\ and \12-Oct-2021\.,	02/12/2021	provided in the prompt, differentiated in active and inactive ingredients.,	\Suspension for Intramuscular Injection\.,	0.5mL per dose administered intramuscularly in 3 dose schedule with 28 days interval between doses in mid/upper thigh (vastus lateralis muscle).	\For active immunization against diphtheria, tetanus, pertussis (whooping cough), Hepatitis B and hib disease in infants from 6 weeks of age\.,	Preventive protection against Diphtheria, Tetanus, Petussis, Hepatitis-B and Haemophilus Influenzae type B diseases	" provided in the prompt, including the names and addresses, ethics committee details, ECR number beginning with 'ECR', and name of the investigator. The clinical trial sites are IMS & SUM Hospital in Bhubaneswar, Mysore Medical College and Research Institute in Mysore, Government Medical College and Hospital in Nagpur, Jawahar Lal Nehru Medical College in Ajmer, Lata Mangeshkar Multi Speciality …	Site 1 : Belagavi Institute of Medical Sciences Department of pediatrics, Dr B R Ambedkar Rd, Sadashiv Nagar, 2nd Floor, Belagavi - 590019BelgaumKARNATAKA. Name of principal investigator: Dr Shailesh Patil. Site 2 : Cheluvamba Hospital Dept. of Paediatrics, ground floor,Irwin Road,Devraj Mohalla, Mysuru 570001MysoreKARNATAKA. Name of principal investigator: Dr S Prashanth. Site 3 : Government Med…
Sr. No. 30 CT-125-21-Ssanofi.pdf .txt.csv	62198	CTRI/2022/05/042593 [Registered on: 17/05/2022] Trial Registered Prospectively	\A randomized double-blind placebo-controlled parallel group study assessing the efficacy and safety of dupilumab in patients with Allergic Fungal Rhinosinusitis (AFRS)\. ,	a randomized double-blind placebo-controlled parallel group study assessing the efficacy and safety of dupilumab in patients with allergic fungal rhinosinusitis (afrs)	0.982353	Dupilumab and Dupixent®. ,	Dupilumab	New Delhi and the date is not mentioned in the prompt. ,	17/05/2022	Glacial Acetic Acid, Sucrose, L-Histidine Monohydrochloride Monohydrate, Polysorbate 80, Sodium Acetate Trihydrate, L-Arginine Monohydrochloride, L-Histidine, and REGN668. The active ingredient is REGN668. ,	Solution for injection. ,	Dupilumab 300 mg: a 150 mg/mL dupilumab solution in a pre-filled syringe to deliver 300 mg in a 2 mL injection _x000D_ Dupilumab 200 mg: a 175 mg/mL dupilumab solution in a pre-filled syringe to deliver 200 mg in a 1.14 mL injection_x000D_ Unit dose strength(s) 200 and 300 mg/mL _x000D_ Route of Administration: Sub Cutaneous injection_x000D_ _x000D_ Total duration of intervention: 52 weeks	Allergic Fungal Rhinosinusitis (AFRS). ,	(1) ICD-10 Condition: J308||Other allergic rhinitis,	The details of the clinical trial sites include the names and addresses of the sites, ethics committee details, ECR number beginning with 'ECR', and name of the investigator. The sites are All India Institute of Medical Sciences in Jodhpur, Rajasthan; Madras ENT Research Foundation in Chennai, Tamil Nadu; Post Graduate Institute of Medical Education & Research in Chandigarh; and Hindusthan Hospit…	Site 1 : All India Institute of Medical Sciences (AIIMS) Basni, Jodhpur-342005, RajasthanJodhpurRAJASTHAN. Name of principal investigator: Dr Kapil Soni. Site 2 : Batra Hospital & Medical Research Centre Department of ENT, Batra Hospital and Medical Research Centre, 1, Tughlakabad, M. B. Road, New Delhi- 110062, IndiaNew DelhiDELHI. Name of principal investigator: Dr Sunil Kumar Kathuria. Site 3 …
Sr. No. 24 CT-124-21-Pfizer-CTNOC.pdf .txt.csv	62211	CTRI/2022/03/040770 [Registered on: 03/03/2022] Trial Registered Prospectively	\Efficacy, safety, tolerability and pharmacokinetics of tofacitinib for treatment of systemic juvenile idiopathic arthritis (sJIA) with active systemic features in children and adolescent subjects\.\n4	efficacy, safety, tolerability and pharmacokinetics of tofacitinib for treatment of systemic juvenile idiopathic arthritis (sjia) with active systemic features in children and adolescent subjects	0.984848	The name of the drug is Tofacitinib (CP-690,550).\n8	Tofacitinib	New Delhi and the date is not mentioned in the prompt.\n5	03/03/2022	is Tofacitinib Citrate CP-690,550-10 = 8.0780 milligram (mg) In House Specification Active.\n11	Tablets and Oral Solutions.\n10	5 mg BID oral, twice daily, tablet or solution In open-label phase: treatment with tofacitinib Treatment with investigational drug. Duration of therapy will be 12 to 40 Weeks	Systemic Juvenile Idiopathic Arthritis.\n12	(1) ICD-10 Condition: M082||Juvenile rheumatoid arthritis withsystemic onset,	as follows:", "Sr. No. | Names and address of clinical trial site | Ethics committee details | Name of investigator\n--- | --- | --- | ---\n1. | All India Institute of Medical Sciences, Dept of Pediatrics, Division of Pediatric Rheumatology, Ansari Nagar, New Delhi-110029 | IEC, Room No. 102, Old O.T. Block, All India Institute of Medical Sciences, Ansari Nagar, New Delhi-110029 | Dr. Narendra Ku…	Site 1 : All India Institute of Medical Sciences Division of Pediatric Rheumatology, Ansari Nagar, New Delhi, 110029, IndiaNew DelhiDELHI. Name of principal investigator: Dr Narendra Kumar Bagri. Site 2 : Institute of Child Health Department of Pediatrics Rheumatology, Dr Biresh Guha St, Park Circus, Ballygunge, Kolkata, West Bengal, 700017, IndiaKolkataWEST BENGAL. Name of principal investigator…
Sr. No. 113-CT-78-21-Medpace.pdf .txt.csv	62394	CTRI/2022/01/039298 [Registered on: 10/01/2022] Trial Registered Prospectively	\Randomized, Double-Blind, Placebo-Controlled, Phase 3 Study to Evaluate the Long-Term Efficacy and Safety of LIB003 in Patients With Cardiovascular Disease, or at High Risk for Cardiovascular Disease, on Stable Lipid-Lowering Therapy Requiring Additional Low-Density Lipoprotein Cholesterol Reduction (LIBerate-HR)\.,	randomized, double-blind, placebo-controlled, phase 3 study to evaluate the long-term efficacy and safety of lib003 in patients with cardiovascular disease, or at high risk for cardiovascular disease, on stable lipid-lowering therapy requiring additional low-density lipoprotein cholesterol reduction (liberate-hr)	0.965839	\LIB003\.,	LIB003	\Place: New Delhi, Date: not specified\.,	10/01/2022	is \LIB003 = 250.0000 mg/ml U.S.P. Inactive\.,	\Sterile solution for injection\.,	Study drug (LIB003 or placebo) will be administered by SC injection in either the abdomen, thigh or upper arm (which may be rotated) on Day 1 and Weeks 4, 8, 12, 16, and 20	\Low-density lipoprotein cholesterol (LDL-C) patients with atherosclerotic cardiovascular (CV) disease (ASCVD), high risk of ASCVD, or homozygous familial hypercholesterolemia (HoFH) or heterozygous familial hypercholesterolemia (HeFH) without CV disease (CVD) who required additional LDL C reduction\.,	(1) ICD-10 Condition: I251||Atherosclerotic heart disease of native coronary artery, (2) ICD-10 Condition: E780||Pure hypercholesterolemia, (3) ICD-10 Condition: E11||Type 2 diabetes mellitus,	as follows:", "- Indraprastha Apollo Hospital, Sarita Vihar, Mathura Road, New Delhi-110076. Ethics committee details: Institutional Ethics Committee-Clinical Studies, Indraprastha Apollo Hospital, Sarita Vihar, Mathura Road, New Delhi-110076. ECR number: ECR/5/Inst/DL/2013/RR-19. Name of the investigator: Dr. Raman Puri.", "- Department of Cardiology, G.B. pant Institute of Postgraduate Medical …	Site 1 : Sanjay Gandhi Postgraduate Institute of Medical Sciences Department of Cardiology,Sanjay Gandhi Postgraduate Institute of Medical Sciences, Raebareli Road , Lucknow 226014 LucknowUTTAR PRADESH. Name of principal investigator: Dr Aditya Kapoor. Site 2 : Care Institute of Medical Sciences " Near. Shukan Mall, Off. Science City Road, Sola , Ahmedabad-38060, Gujarat, India" AhmadabadGUJARAT.…
Sr. No. 112 CT-96-21-Medpace.pdf .txt.csv	62398	CTRI/2022/01/039661 [Registered on: 21/01/2022] Trial Registered Prospectively	\Randomized, Double-Blind, Placebo-Controlled, Phase 3 Study to Evaluate the Long-Term Efficacy and Safety of LIB003 in Patients With Cardiovascular Disease on Stable Lipid-Lowering Therapy Requiring Additional Low-Density Lipoprotein Cholesterol Reduction (LIBerate-CVD)\.,	randomized, double-blind, placebo-controlled, phase 3 study to evaluate the long-term efficacy and safety of lib003 in patients with cardiovascular disease on stable lipid-lowering therapy requiring additional low-density lipoprotein cholesterol reduction (liberate-cvd)	0.989011	\LIB003\.,	LIB003	\Place: New Delhi, Date: not specified\.,	21/01/2022	is \LIB003 = 250.0000 mg/ml U.S.P. Inactive\.,	\Sterile solution for injection\.,	Study drug (LIB003 or placebo) will be administered by SC injection in either the abdomen, thigh or upper arm (which may be rotated) on Day 1 and Weeks 4, 8, 12, 16, and 20	\Low-density lipoprotein cholesterol (LDL-C) patients with atherosclerotic cardiovascular (CV) disease (ASCVD), high risk of ASCVD, or homozygous familial hypercholesterolemia (HoFH) or heterozygous familial hypercholesterolemia (HeFH) without CV disease (CVD) who required additional LDL-C reduction\.,	(1) ICD-10 Condition: I251||Atherosclerotic heart disease of native coronary artery, (2) ICD-10 Condition: E780||Pure hypercholesterolemia, (3) ICD-10 Condition: E11||Type 2 diabetes mellitus,	provided in an annexure, which includes the names and addresses of the clinical trial sites, the ethics committee details, ECR number beginning with 'ECR', and name of the investigator." )	Site 1 : Sanjay Gandhi Postgraduate Institute of Medical Sciences Department of Cardiology, Sanjay Gandhi Postgraduate Institute of Medical Sciences, Raebareli Road , Lucknow 226014LucknowUTTAR PRADESH. Name of principal investigator: Dr Aditya Kapoor. Site 2 : "Care Institute of Medical Sciences " " Near. Shukan Mall, Off. Science City Road, Sola , Ahmedabad-38060, Gujarat, India" AhmadabadGUJAR…
Sr. No. 103 CT-88-21-Bayer.pdf .txt.csv	62410	CTRI/2021/11/037917 [Registered on: 10/11/2021] Trial Registered Prospectively	\A randomized, double-blind, placebo-controlled, parallel-group, multicenter Phase 3 study to investigate the efficacy and safety of FInerenone, in addition to standard of care, on the progression of kidney disease in patients with Non-Diabetic Chronic Kidney Disease\. ,	a randomized, double-blind, placebo-controlled, parallel-group, multicenter phase 3 study to investigate the efficacy and safety of finerenone, in addition to standard of care, on the progression of kidney disease in patients with non-diabetic chronic kidney disease	0.981413	Finerenone and BAY 94-8862. ,	Finerenone (BAY94-8862)	New Delhi and the date is not specified in the prompt. ,	10/11/2021	is BAY 94-8862 micronized/Finerenone = 10.0000 milligram (mg) In House Specification Active and BAY 94-8862 micronized/Finerenone = 20.0000 milligram (mg) In House Specification Active. ,	tablets. ,	10 mg or 20 mg tablets once daily orally for 32 months.	to evaluate the efficacy and safety of Finerenone, in addition to standard of care, on the progression of kidney disease in patients with Non-Diabetic Chronic Kidney Disease. ,	(1) ICD-10 Condition: N183||Chronic kidney disease, stage 3 (moderate),	as follows: ", "1. Noble Hospital Pvt. Ltd., 153 A, Magarpatta City, Road, Pune - 411013, Maharashtra, India. Ethics committee details: Noble Hospital Institutional Ethics Committee, Room No. 5 Noble Hospital Clinical Research Department, Noble Annex, Noble Hospital Pvt. Ltd., 153 A, Magarpatta City, Road, Pune-411013, Maharashtra, India. ECR/259/Inst/MH/2013/RR-19. Name of the investigator: Dr. …	Site 1 : All India Institute of Medical Sciences, Department of Nephrology, 5th Floor, Ansari Nagar, New Delhi - 110029NorthDELHI. Name of principal investigator: Dr Sanjay Kumar Agarwal. Site 2 : Government Medical College Trivandrum Research Room Ground Floor Department of Nephrology Super Speciality Block UlloorThiruvananthapuramKERALA. Name of principal investigator: Dr Noble Gracious. Site 3…
Sr. No. 110 CT-75-21-Pfizer-CTNOC.pdf .txt.csv	62488	CTRI/2022/01/039107 [Registered on: 04/01/2022] Trial Registered Prospectively	\An Open-Label Extension Study To Evaluate The Long-Term Safety, Tolerability, And Efficacy Of Marstacimab Prophylaxis In Participants With severe Hemophilia A and B With Or without Inhibitors\ Protocol No: B7841007.,	an open-label extension study to evaluate the long-term safety, tolerability, and efficacy of marstacimab prophylaxis in participants with severe hemophilia a and b with or without inhibitors	0.979381	The name of the drug is PF-06741086 (Marstacimab) Solution for Injection, 150 mg/ml.,	PF-06741086 (Marstacimab)	of the document are New Delhi and the date is not mentioned.,	04/01/2022	L-Histidine Monohydrochloride, Disodium Edetate, Sucrose, L-Histidine, Water for injection, PF-06741086, and Polysorbate 80.,	Solution for injection.,	300 mg subcutaneous loading dose followed by 150 mg once weekly or 300 mg once weekly._x000D_ Each study participant may continue in this study for up to 7 years.	prophylaxis to prevent or reduce the frequency of bleeding episodes in individuals with hemophilia A or B (with or without inhibitors)., The details of the clinical trial site include the names and address of Nirmal Hospital Pvt. Ltd., Department of Paediatrics, Ring Road, Surat-395002, Gujarat, India, ethics committee details of Nirmal Hospital Pvt. Ltd Ethics Committee, Nirmal Hospital Pvt. Ltd…	(1) ICD-10 Condition: D67||Hereditary factor IX deficiency, (2) ICD-10 Condition: D66||Hereditary factor VIII deficiency,	c	Site 1 : Nirmal Hospital Private Limited Department of Pediatrics, Nirmal Hospital Private Limited,Ring Road, Surat – 395002, Gujarat, IndiaSuratGUJARAT. Name of principal investigator: Dr Nirmalkumar Ganeshmal Choraria. Site 2 : Sahyadri Super specialty Hospital Department of Heamatology, 30C, Erandwane, karve Road, Pune-411004PuneMAHARASHTRA. Name of principal investigator: Dr Shashikant Janard…
Sr. No. 95 CT-86-21-medpace.pdf .txt.csv	62517	CTRI/2021/11/038040 [Registered on: 15/11/2021] Trial Registered Prospectively	A Phase 2/Randomized, Double-Blind, Placebo-Controlled, Multicenter Study to Evaluate the Efficacy and Safety of FP-025 in Patients With Severe to Critical COVID-19 With Associated Acute Respiratory Distress Syndrome (ARDS).	a phase 2/3, randomized, double-blind, placebo-controlled, multicenter study to evaluate the efficacy and safety of fp-025 in patients with severe to critical covid-19 with associated acute respiratory distress syndrome (ards)	0.948276	FP.025.	FP-025 100 mg	4. of the document are Place: New Delhi, Date: not explicitly stated.	15/11/2021	not explicitly stated in the prompt.	Capsules.	"Phase 2, randomized in a 1:1:1 ratio to receive FP-025 100 mg BID,_x000D_ FP-025 300 mg BID, or placebo BID for 28 days, starting on Day 1 (Visit 2)"	the treatment of patients with severe to critical COVID-19 with associated ARDS.	(1) ICD-10 Condition: J80||Acute respiratory distress syndrome, (2) ICD-10 Condition: B972||Coronavirus as the cause of diseases classified elsewhere, (3) ICD-10 Condition: J128||Other viral pneumonia,	: - Unity Hospital, Near D.R. World, Opp. Raghuvir Business Empire, Aai Mata Rd, Parvat Patiya, Surat-395010, Gujarat, India; Ethics committee details: Unity Hospital Ethics Committee, Unity Trauma Center And ICU, N-4 Janki Park Society, Aai Mata Rd, Parvat Patiya, Surat-395010, Gujarat, India; ECR/6/Inst/GJ/2019; Name of investigator: Dr. Maheshkumar Vithalbhai Sutariya. - Grant Medical Foundati…	Site 1 : Aakash Healthcare Pvt. Ltd. Clinical research room, block 1, service floor, Aakash Healthcare Pvt. Ltd., Hospital Plot Road No. 201, Sector -3, Dwarka New Delhi-110075 New DelhiDELHI. Name of principal investigator: Dr Akshay Budhraja. Site 2 : BAPS Pramukh Swami Hospital Ground floor, Clinical Research Department , BAPS Pramukh Swami Hospital, Shri Pramukh Swami Maharaj Marg, Adajan Cha…
38_ Biological E Hepatitis A.pdf .txt.csv	62546	CTRI/2021/12/038552 [Registered on: 09/12/2021] Trial Registered Prospectively	\A prospective open label single arm phase-I study to assess the safety, tolerability, reactogenicity and immunogenicity of a single intramuscular dose of BE’s indigenously developed inactivated Hepatitis A vaccine (adsorbed) administered to 18-45 years old healthy human adults\	a prospective open label single arm phase-i study to assess the safety, tolerability, reactogenicity and immunogenicity of a single intramuscular dose of be’s indigenously developed inactivated hepatitis a vaccine (adsorbed) administered to 18-45 years old healthy human adults.	0.992857	Inactivated Hepatitis A Vaccine (Adsorbed)	Biological E’s Inactivated Hepatitis A Vaccine (Adsorbed).	New Delhi, 21-Oct-2021	09/12/2021	Inactivated Hepatitis A Virus Antigen, Aluminium Hydroxide gel, Sodium borate, 2-Phenoxy ethanol, and Sodium chloride	a solution for injection by intramuscular route	Dose: 1 ml, Route of administration: Intramuscular injection, Frequency: single dose at Day 0.	for active immunization against infection caused by Hepatitis A virus.,	Vaccination against Hepatitis-A	as follows: \n1. Maharaja Agrasen perspeciality Hospital Central Spine, grasen Aspatal Marg, Sector 7, Vidya Nagar, Jaipur, Rajasthan–302039, India. The ethics committee details are Institutional Ethics Committee, Maharaja Agrasen perspeciality Hospital Central Spine, grasen Aspatal Marg, Sector 7, Vidya Nagar, Jaipur, Rajasthan–302039, India. The ECR number is ECR/1222/Inst/RJ/2019. The name of …	Site 1 : Maharaja Agrasen Superspeciality Hospital, Department of Medicine, 1st floor ,Central Spine, Agrasen Aspatal Marg, Sector -7 Vidyadhar NagarJaipurRAJASTHAN. Name of principal investigator: Dr Prabhat Kumar Sharma
Sr. No. 108 CT-115-21-PPD.pdf .txt.csv	62557	CTRI/2021/12/038474 [Registered on: 07/12/2021] Trial Registered Prospectively	\A Phase 2/3 Randomized, Double-Blind, Placebo-Controlled Trial to Evaluate the Efficacy and Safety of ADG20 in the Treatment of Ambulatory Participants with Mild or Moderate COVID-19 (STAMP).\,	a phase 2/3 randomized, double-blind, placebo-controlled trial to evaluate the efficacy and safety of adg20 in the treatment of ambulatory participants with mild or moderate covid-19 (stamp)	0.974093	ADG20.,	ADG20 (fully human monoclonal immunoglobulin G (IgG)1 antibody IM)	4. \Place: New Delhi, Date: Not specified.\,	07/12/2021	ADG20 = 100.0000 mg/ml In House Specification Active. The prompt does not provide information on inactive ingredients.,	Injection.,	Route of administration: Participants will receive a single dose of ADG20 as Intramuscular injection on Day 1._x000D_ Duration of therapy: After_x000D_ Day 1, participants will then be followed via telemedicine visits, phone calls, or in-person visits_x000D_ through Month 14 as indicated in the Schedule of Assessments_x000D_ Dose : ADG20 300 mg IM	\Treatment of mild to moderate COVID-19 in adults and adolescents.\,	(1) ICD-10 Condition: B972||Coronavirus as the cause of diseases classified elsewhere, (2) ICD-10 Condition: B342||Coronavirus infection, unspecified,	" :", "- Rajiv Gandhi Medical College and Chhatrapati Shivaji Maharaj Hospital, Thane-Belapur Road, Kalwa, Thane-400605, Maharashtra, India. Ethics committee details: Institutional Clinical Ethics Committee, Thane Municipal Corporation, Rajiv Gandhi Medical College & Chhatrapati Shivaji Maharaj Hospital, Thane Belapur Road, Kalwa Thane- 400605, Maharashtra, India. ECR number: ECR/469/Inst/MH/2013…	Site 1 : All India Institute of Medical Sciences, Raipur Dept of Paediatrics, Room no 1111, Ground floor, All India Institute of Medical Sciences, G.E. Road, Tatibandh, Raipur-492099 (C.G.) All India Institute of Medical Sciences, G.E. Road, Tatibandh, Raipur-492099 (C.G.) RaipurCHHATTISGARH. Name of principal investigator: Dr Atul Jindal. Site 2 : Atharva Multispeciality Hospital and Research Ce…
43_ Bharat biotech Cholera vaccine.pdf .txt.csv	62600	CTRI/2022/01/039734 [Registered on: 27/01/2022] Trial Registered Prospectively	A Phase III randomized, modified double-blind, multi-centric, comparative study, to evaluate the non-inferiority of immunogenicity and safety of single strain oral cholera vaccine Hillchol® to the comparator vaccine Shanchol™ along with lot-to-lot consistency of Hillchol®.	a phase iii randomized, modified double-blind, multi-centric, comparative study, to evaluate the non-inferiority of immunogenicity and safety of single strain oral cholera vaccine hillchol® (bbv131)to the comparator vaccine shanchol™ along with lot-to-lot consistency of hillchol® (bbv131).	0.931271	Cholera Vaccine (Inactivated, Oral), I.P.	HillChol®(BBV131)	4. of the document are New Delhi and 31-DEC-2021, respectively.	27/01/2022	: Each 2ml respule contains 1.5 ml Single Dose of Vaccine: V.Cholerae (O1 EI Tor Hikojima Serotype recombinant strain) formaldehyde Inactivated Whole Cell ≥ 900 mcg of LPS Phosphate Buffered Saline q.s to 1.5 ml.	an oral liquid vaccine.	(Whole cell inactivated Stable Hikojima expressing both_x000D_ Inaba and Ogawa LPS) inactivated bacteria of a stable recombinant Vibrio_x000D_ cholerae O1 El Tor Hikojima serotype strain expressing approximately 50%_x000D_ each of Ogawa and Inaba O1 LPS antigens.	for active immunization against Diarrohoeal Infection.	Prevent Cholera	: - Redkar Hospital and Research center, Oxelbag, Dhargal, Goa 403513, India; Institutional Ethics Committee, Redkar Hospital and Research center, Oxelbag, Dhargal, Goa 403513, India [ECR/902/Inst/GA/2018]; Dr. Sagar Vivek Redkar - King George Hospital, Vishakapatnam; Institutional Ethics Committee, King George Hospital, Vishakapatnam [ECR/627/Inst/OR/2014/RR-20]; Dr. R Vasudev - Pt. B.D Sharma, …	Site 1 : All India Institute of Medical Sciences,Patna Room No. 17 Department of Community & Family Medicine All India Institute of Medical Sciences Aurangabad Road Phulwari Sharif Patna BIHARPatnaBIHAR. Name of principal investigator: Dr C M Singh. Site 2 : Induss Hospital, 13-23-93/1, Krishnaveni Nagar, Gaddiannaram, Near municipal office, Saroornagar, Hyderabad, Ranga reddy district, Telangana…
sr. No. 104 CT-112-21-Syngene.pdf .txt.csv	62671	CTRI/2021/12/038577 [Registered on: 10/12/2021] Trial Registered Prospectively	\A Phase 2 Randomized, Double-blind, Placebo-controlled Trial and Open Label Extension to Evaluate the Safety and Efficacy of Deupirfenidone (LYT-100) in Post-acute COVID-19 Respiratory Disease\. ,	a phase 2 randomized, double-blind, placebo-controlled trial and open-label extension to evaluate safety and efficacy of deupirfenidone (lyt-100) in post-acute covid-19 respiratory disease.	0.964103	Deupirfenidone Capsules (LYT-100) 250mg. ,	Deupirfenidone Capsules	New Delhi and the date is not explicitly stated in the prompt. ,	10/12/2021	is Deupirfenidone = 250.0000 milligram (mg) In House Specification Active. The prompt does not provide information on inactive ingredients. ,	Capsules. ,	(LYT-100) 250 mg_x000D_ Dose: 250 mg _x000D_ Frequency: 500 mg and 750 mg BID_x000D_ Route of administration: Oral _x000D_ Duration of therapy: _x000D_ Day 1 to Day 3: LYT-100 500 mg BID or matching Placebo x 3 days_x000D_ _x000D_ Day 4 through Day 91: LYT-100 750 mg BID or matching Placebo x 88 days_x000D_ _x000D_ Day 91 through Day 93: 1LYT-100 500 mg BID x 3 days_x000D_ _x000D_ Day 94 through …	Corona Virus Disease-19. ,	(1) ICD-10 Condition: B972||Coronavirus as the cause of diseases classified elsewhere,	provided in an annexure. The names and addresses of the clinical trial sites are Father Muller Medical College Hospital, Father Muller Road, Kankanady, Mangalore-575002; St. George's Hospital, P'D Mello Road, Fort Road, CST Terminal, Mumbai-400001; and PCMC'S PGI Yashwantrao Chavan Memorial Hospital, 2nd Floor General Medicine Department PCMC'S PGI Yashwantrao Chavan Memorial Hospital, Sant Tukar…	Site 1 : Father Muller Medical College Hospital Staff Room , Department of General Medicine, 6th Floor, General Ward Building, Father Muller Medical College Hospital Kankanady, Mangalore-575002Dakshina KannadaKARNATAKA. Name of principal investigator: Dr Archana Bhat. Site 2 : JSS Hospital Mysore CDSA-Center For Clinical Research Excellence, Room Number 2222, Master Health Check Area, 2nd Floor, …
Sr. No. 99 CT-46-21-GSK.pdf .txt.csv	62792	CTRI/2022/01/039586 [Registered on: 20/01/2022] Trial Registered Prospectively	NUCALA Effectiveness Study (NEST) in Emerging Markets.	nucala effectiveness study (nest) in emerging markets	0.946429	Mepolizumab Powder for Solution for Injection.		4. New Delhi and the date is not mentioned in the prompt.	20/01/2022	Water for Injection, Polysorbate 80, Sodium Phosphate Dibasic Heptahydrate, Sucrose, and Mepolizumab. Mepolizumab is the active ingredient.	Lyophilized rDNA product.		severe Refractory eosinophilic asthma in adult patients.	(1) ICD-10 Condition: J82||Pulmonary eosinophilia, not elsewhere classified,	The details of the clinical trial sites include the names and addresses, ethics committee details, ECR number beginning with 'ECR', and name of the investigator. The details are : - Department of Pathology, The Calcutta Medical Research Institute, 7/2 Diamond Harbour Road, Kolkata-700027, West Bengal, India. Institutional Ethics Committee, The Calcutta Medical Research Institute, ECR/132/Inst/WB/…	Site 1 : CK Birla Hospital Rukmani Birla hospital, A Unit of CMRI, Pulmology and critical care, Gopalpura Bypass road, 302018, Jaipur RajasthanJaipurRAJASTHAN. Name of principal investigator: Mukesh Sharma. Site 2 : Dr Azmat Karim Clinic A10 Block A Nizamuddin East New Delhi 110013North EastDELHI. Name of principal investigator: Dr Azmat Karim. Site 3 : Ethics Superspeciality Clinics 210, 2nd Flo…
Sr. No. 6 Ct-102-21-Qascent Research.pdf .txt.csv	62893	CTRI/2022/03/040775 [Registered on: 03/03/2022] Trial Registered Prospectively	\A phase II, multicentre, randomized, two-arm blinded study to assess the efficacy and safety of two LXE408 regimens for treatment of patients with primary visceral leishmaniasis.\ ,	a phase ii, multicentre, randomized, two-arm blinded study to assess the efficacy and safety of two lxe408 regimens for treatment of patients with primary visceral leishmaniasis	0.977778	\LXE408 (Proteasome Inhibitor).\ ,	LXE408	of the document are \New Delhi\ and the date is not mentioned in the prompt. ,	03/03/2022	mentioned in the prompt is \LXE408 fumaric acid = 63.1000 milligram (mg).\ No information is given about inactive ingredients. ,	\Tablets.\ ,	Arm-1: 300 mg tablet Peroral (PO) once daily (QD) for 7 days, followed by once daily (QD) Matching Placebo for 7 Days. Matching Placebo has been added to keep the study blinded	\Primary Visceral Leishmaniasis.\ ,	(1) ICD-10 Condition: B550||Visceral leishmaniasis,	given in the Annexure of the document. The names and addresses of the clinical trial sites are \"Kala Azar Medical Research Centre (KAMRC), Rambagh Rd, Mahammadpur Kazi, Chandwara, Muzaffarpur-842002, Bihar, India\" and \"Rajendra Memorial Research Institute of Medical Sciences (RMRIMS) – ICMR, Department of Health Research, Ministry of Health & Family Welfare Govt. Of India, Agamkuan, Patna-8000…	Site 1 : Kala Azar Medical Research Centre (KAMRC) Rambagh Road, Mahammadpur Kazi, Chandwara, Muzaffarpur-842002 Bihar, IndiaMuzaffarpurBIHAR. Name of principal investigator: Prof Dr Shyam Sundar. Site 2 : Rajendra Memorial Research Institute of Medical Sciences (RMRIMS) ICMR, Department of Health Research, Ministry of Health & Family Welfare Govt. of India. Agamkuan, Patna-800007, Bihar, IndiaPa…
Sr. No. 41 CT-152-21-Novo-Nordisk.pdf .txt.csv	62932	CTRI/2022/04/042104 [Registered on: 22/04/2022] Trial Registered Prospectively	Effects of Semaglutide on functional capacity in patients with type 2 diabetes and peripheral arterial disease (STRIDE).	effects of semaglutide on functional capacity in patients with type 2 diabetes and peripheral arterial disease (stride)	0.967213	Semaglutide 1.34 mg/ml.	Semaglutide	4. Place: New Delhi, Date: not specified.	22/04/2022	Water for Injections, Sodium Hydroxide, Hydrochloric acid, Phenol, Propylene glycol, Disodium hydrogenphosphate, dihydrate, and Semaglutide. Semaglutide is the active ingredient.	Solution for injection.	Semaglutide is administered subcutaneously (s.c.; under the skin) once-weekly for 52 weeks in a dose escalating manner: 0.25 mg from week 1 to week 4, 0.5 mg from week 5 to week 8 and 1.0 mg from week 9 to week 52.	Type 2 Diabetes Mellitus and Peripheral Arterial Disease.	(1) ICD-10 Condition: E116||Type 2 diabetes mellitus with other specified complications,	provided in an annexure. The annexure includes the names and addresses of the clinical trial sites, ethics committee details, ECR numbers beginning with 'ECR', and names of the investigators.	Site 1 : Osmania Medical College and General Hospital Department of Cardiology, 15-5-104, Begum Bazar, Afzal Gunj, Hyderabad, Telangana - 500012.HyderabadTELANGANA. Name of principal investigator: Dr Krishna Mala Konda Reddy. Site 2 : S.P. Medical college & A G Hospitals Department of Cardiology, Bikaner, Rajasthan- 334003.BikanerRAJASTHAN. Name of principal investigator: Dr Devendra K Agarwal. S…
Sr. No. 12 Ct-137-21-Dr. Reddys.pdf .txt.csv	63136	CTRI/2022/01/039850 [Registered on: 31/01/2022] Trial Registered Prospectively	\A single dose, double-blind, two-period, crossover, comparative pharmacokinetic study of three tocilizumab products administered by the subcutaneous route to normal healthy volunteers\.,	a single dose, double-blind, two-period, crossover, comparative pharmacokinetic study of three tocilizumab products administered by the subcutaneous route to normal healthy volunteers	0.983871	Tocilizumab.,	DRL_TC	New Delhi and the date is not specified.,	31/01/2022	is Tocilizumab = 162.0000 milligram (mg) In House Specification Active.,	Solution for injection.,	Tocilizumab 162mg (180mg/ml), Single dose via subcutaneous route of administration, Duration of participation in the study is 84 days (considering both the periods)	Rheumatoid Arthritis, Systemic juvenile idiopathic arthritis, Polyarticular juvenile idiopathic arthritis, Cytokine Release syndrome, giant cell arteritis.,	Not applicable	as follows:", "Sr. No. 1 - Name and address of clinical trial site: Human Pharmacology Unit, Syngene International Limited, Clinical Development, Tower I, Semicon Park, Electronic City, Phase-II, Hosur Road, Bangalore-560 100, India. Ethics committee details: IRB Services, Sri Venkateshwara Hospital Ethics Committee, Sri Venkateshwara Hospitals, #27, 29th Main Road, Rashtra Kuvempu Nagara, BTM 2n…	Site 1 : Syngene International Limited, Department - Human Pharmacology Unit,Room number - Ground floor, Clinical development Tower 1, Semicon Park, Electronic City Phase-II Hosur RoadBangaloreKARNATAKA. Name of principal investigator: Dr Kalavathy
Sr. No. 109 CT-73-21-Astrazeneca.pdf .txt.csv	63231	CTRI/2022/04/041578 [Registered on: 01/04/2022] Trial Registered Prospectively	\An Open-label, Long-term Extension Study of Brazikumab in Participants With Moderately to Severely Active Crohn’s Disease (INTREPID OLE)\.,	an open-label, long-term extension study of brazikumab in participants with moderately to severely active crohn’s disease (intrepid ole)	0.978417	The name of the drug is Brazikumab.,	Brazikumab	New Delhi and the date is not mentioned.,	01/04/2022	is Brazikumab = 720.0000 milligram (mg) In House Specification Active and Brazikumab = 120.0000 mg/ml In House Specification Active.,	Solution for infusion and Pre filled Syringe.,	Eligible non-responders will receive IV induction dosing with of brazikumab at Week 0, Week 4, and Week 8 followed by maintenance dosing of brazikumab SC every 4 weeks thereafter up to Week 52	Moderate to severe Active Crohn’s Disease.,	(1) ICD-10 Condition: K509||Crohns disease, unspecified,	as follows:", "1. Acharya Vinoba Bhave Rural Hospital, Jawaharlal Nehru Medical College, Datta Meghe Institute of Medical Sciences, Sawangi (Meghe), Wardha-442001, Maharashtra, India. Ethics committee details: Institutional Ethics Committee, Datta Meghe Institute of Medical Sciences (DU), Sawangi (Meghe), Wardha-442004, Maharashtra, India. ECR number: ECR/440/Inst/MH/2013/RR-19. Name of the inves…	Site 1 : Aakash Healthcare Super Specialty Hospital Dept. of Gastroenterology Hospital Plot, Rd Number 201, Dwarka Sector-3, PIN-110075New DelhiDELHI. Name of principal investigator: Dr Sharad Malhotra. Site 2 : Acharya Vinoba Bhave Rural Hospital Dept. of Gastroenterology Jawaharlal Nehru Medical College, Datta Meghe Institute of Medical Sciences, Sawangi Meghe, Wardha-442004WardhaMAHARASHTRA. N…
Sr. No. 117 CT-123-21-Astrazeenca.pdf .txt.csv	63297	CTRI/2022/01/039210 [Registered on: 06/01/2022] Trial Registered Prospectively	\A Phase 3 Open-label Trial of Neoadjuvant Trastuzumab Deruxtecan (T-DXd) Monotherapy or T-DXd followed by THP Compared to ddAC-THP in Participants with High-risk HER2-positive Early-stage Breast Cancer (DESTINY-Breast11)\.,	a phase 3 open-label trial of neoadjuvant trastuzumab deruxtecan (t-dxd) monotherapy or t-dxd followed by thp compared to ddac-thp in participants with high risk her2-positive early-stage breast cancer (destiny-breast11)	0.982063	Trastuzumab deruxtecan.,	ARM A:_x000D_ Trastuzumab Deruxtecan (T-Dxd)_x000D_ _x000D_ ARMB: _x000D_ T-Dxd PLUS THP	of the document are New Delhi and the date is not specified.,	06/01/2022	Trastuzumab deruxtecan, L-Histidine hydrochloride monohydrate, Sucrose, and Polysorbate 80.,	lyophilized powder conc for solution for infusion.,	ARM A: Participant will receive T-DXd - IV Q3W) for 8 cycles_x000D_ _x000D_ ARM B: Participants will receive T-DXd (IV Q3W) for 4 cycles, followed by paclitaxel (IV QW on Days 1, 8, and 15) concurrent with trastuzumab (IV Q3W on Day 1), and pertuzumab (IV loading dose followed by IV Q3W on Day 1) for 4 cycles.	high-risk HER2-positive early-stage breast cancer.,	(1) ICD-10 Condition: C509||Malignant neoplasm of breast of unspecified site,	The details of the clinical trial sites include the names and addresses of the sites, ethics committee details, ECR number beginning with 'ECR', and name of the investigator. The sites are Artemis Hospital in Gurugram, Regional Cancer Centre in Thiruvananthapuram, Kasturba Medical College and Campus in Manipal, HCG Manavata Cancer Centre in Nashik, HCG Cancer Centre in Mumbai, HCG Cancer Centre i…	Site 1 : All India Institute of Medical Sciences Dept. of Medical Oncology Veerbhadra Marg Rishikesh-249203 (Uttarakhand), India. Name of principal investigator: Dr Amit Sehrawat. Site 2 : Artemis Hospital Dept. of Medical Oncology Sector 51, Gurugram,122001 GurgaonHARYANA. Name of principal investigator: Dr Vineet Govinda Gupta. Site 3 : Deep Hospital Dept. of Medical Oncology 481, Model Town, L…
Sr. No. 50 CT-121-20-Novo-Nordisk.pdf .txt.csv	63409	CTRI/2023/02/049474 [Registered on: 06/02/2023] Trial Registered Prospectively	A multinational, open-label, randomized, controlled trial to investigate efficacy and safety of NNC0365-3769 (Mim8) in adults and adolescents with haemophilia A with or without inhibitors, Protocol Number: NN7769-4514, Protocol Version 1.0 dated 02/October/2020.	a multinational, open-label, randomised, controlled study to investigate efficacy and safety of nnc0365-3769 (mim8) in adults and adolescents with haemophilia a with or without inhibitors.	0.689394	NNC0365-3769 or Mim8.	NNC0365-3769 (Mim8)	4. New Delhi, with the date not specified in the prompt.	06/02/2023	Mim8 = 10.0000 mg/ml In House Specification Active and Mim8 = 100.0000 mg/ml In House Specification Active.	a solution for injection.	Dose: TF or a once-weekly dose interval, including the loading dose, the anticipated dose will be within the_x000D_ range 10–75 mg and for the maintenance dose, within the range 3−20 mg. For a once monthly dose_x000D_ interval, including the loading dose, the anticipated dose will be within the range 40−180 mg and_x000D_ for the maintenance dose, within the range 20−80 mg._x000D_ Duration:52 Week…	haemophilia A with or without factor VIII inhibitors.	(1) ICD-10 Condition: D66||Hereditary factor VIII deficiency,	: - Department of Haematology, Seth GS Medical College and KEM Hospital, Parel, Mumbai-4000- Ethics Committee details: Institutional Ethics Committee-I, Seth GS Medical College and KEM Hospital, Acharya Donde Marg, Parel, Mumbai-4000 Maharashtra, India; ECR/229/Inst/MH/2013/RR-19 - Name of investigator: Dr. Chandrakala S - Department of Haematology, Christian Medical College and Hospital, Vellore…	Site 1 : Christian Medical College and Hospital Department of Haematology Christian Medical College and hospital Vellore Tamil Nadu IndiaVelloreTAMIL NADU. Name of principal investigator: Dr Aby Abraham. Site 2 : Christian Medical College and Hospital Haemato-Oncology and Bone Marrow (Stem Cell) Transplant Unit Brown Road Ludhiana Punjab India LudhianaPUNJAB. Name of principal investigator: Dr M …
Sr. No. 120 CT-97-21-Johnson and Johnson.pdf .txt.csv	63545	CTRI/2022/01/039158 [Registered on: 05/01/2022] Trial Registered Prospectively	A Phase Open-Label, Randomized Study of Amivantamab and Lazertinib in Combination with Platinum-Based Chemotherapy Compared with Platinum-Based Chemotherapy in Patients with EGFR-Mutated Locally Advanced or Metastatic Non-Small Cell Lung Cancer After Osimertinib Failure MARIPOSA-2.	a phase 3 open-label randomized study of amivantamab and lazertinib in combination with platinum based chemotherapy compared with platinum based chemotherapy in patients with egfr mutated locally advanced or metastatic non small cell lung cancer after osimertinib failure	0.919014	Amivantamab and Lazertinib.	Amivantamab	4. New Delhi, and the date is not specified in the prompt.	05/01/2022	Amivantamab = 50.0000 milligram (mg) U.S.P.,E.P. Active and Lazertinib = 80.0000 mg/tablet U.S.P., E.P. Active.	tablets and concentrate solution for infusion.	Participants will receive_x000D_ amivantamab 1050mg intravenously for body weight_x000D_ less than 80kg and 1400 mg for_x000D_ body weight greater than or_x000D_ equal to 80 kg in 28-day cycles: once weekly in Cycle 1 (with a split dose on Days 1-2), and then every 2 weeks in_x000D_ subsequent cycles	to treat Patients with EGFR-Mutated Locally Advanced or Metastatic Non-Small Cell Lung Cancer After Osimertinib Failure.	(1) ICD-10 Condition: C399||Malignant neoplasm of lower respiratory tract, part unspecified,	provided in an annexure. The names and addresses of the clinical trial sites are Noble Hospital Pvt. Ltd., 153A, Magarpatta City Road, Hadapsar, Pune-411013, Tata Memorial Hospital, Dr. Ernest Borges Marg, Parel, Mumbai-4000 Rajiv Gandhi Cancer Institute and Research Center, D-18, Sir Chotu Ram Marg, Rohini Institutional Area, Sector 5, Rohini, New Delhi-110085, HCG Manavata Cancer Centre, Behind…	Site 1 : Artemis Hospital Dept. of Medical Oncology Consultant Medical Oncology, Medical Oncologist Sector 51, Gurgaon PIN 122001 Gurgaon HARYANAGurgaonHARYANA. Name of principal investigator: Dr Vineet Govinda Gupta. Site 2 : Bhaktivedanta Hospital Dept. of Medical Oncology, Srishti Complex,Bhaktivedanta Swami Marg, Mira Road (East),Thane-401107, Maharashtra. Mumbai MAHARASHTRAMumbai (Suburban)M…
Sr. No. 126-CT-128-21-Bioinnovat.pdf .txt.csv	63600	CTRI/2022/04/041596 [Registered on: 01/04/2022] Trial Registered Prospectively	A Multi-Center, Randomized, Double-Blinded Phase 3 Study to Evaluate the Efficacy, Safety, and Tolerability of IMU-8versus Placebo in Adults with Relapsing Multiple Sclerosis (ENSURE-1).	a multi-center, randomized, double-blinded phase 3 study to evaluate the efficacy, safety, and tolerability of imu-838 versus placebo in adults with relapsing multiple sclerosis (ensure-2)	0.962766	vidofludimus calcium.	IMU-838	4. New Delhi and the date is not mentioned in the prompt.	01/04/2022	IM90838 (vidofludimus calcium) = 15.0000 milligram (mg) In House Specification Active and IM90838 (vidofludimus calcium) = 30.0000 milligram (mg) In House Specification Active.	a bottle.	The IMP will be administered once daily as oral tablets. On Day 1 of the MP, patients will receive a small bottle and large bottle. The small bottle will contain 7 tablets of 15 mg IMU-838 (or placebo). The patients will take one 15-mg tablet every morning 15 to 60 minutes before breakfast for the first 7 days after randomization (from Day 1 to Day 7). Starting on Day 8, the patients will begin t…	Relapsing Multiple Sclerosis.	(1) ICD-10 Condition: G35||Multiple sclerosis,	: - Fortis Hospital, 730, Anandapur,EM Bypass Road, Kolkata-700107, West Bengal, India. Ethics committee details: Fortis Hospital Ethics Committee, Fortis Hospital, 730, Anandapur EM Bypass Road, Kolkata-700107 West Bengal, India. ECR number: ECR/2021/IN/01/000187. Name of the investigator: Dr Debashis Chakraborty. - Grant Medical Foundation, Ruby Hall Clinic, 40, Sassoon Road, Pune-411001, Mahar…	Site 1 : All India Institute of Medical Science Room no-705, 7th Floor,Department of neurology, ,Sri Aurobindo Marg, Ansari Market, Ansari Nagar, New Delhi,Delhi, 110029SouthDELHI. Name of principal investigator: Dr Manjari Tripathi. Site 2 : DKS Post Graduate Institute and Research Center Room No 4, Ground Floor, Department of Neurology, Ghadi Chowk, Raipur, Chattisgarh 492002 RaipurCHHATTISGARH…
Sr. No. 125 CT-130-21-Bioinnovat.pdf .txt.csv	63600	CTRI/2022/04/041596 [Registered on: 01/04/2022] Trial Registered Prospectively	A Multi-Center, Randomized, Double-Blinded Phase 3 Study to Evaluate the Efficacy, Safety, and Tolerability of IMU-8versus Placebo in Adults with Relapsing Multiple Sclerosis (ENSURE-2)	a multi-center, randomized, double-blinded phase 3 study to evaluate the efficacy, safety, and tolerability of imu-838 versus placebo in adults with relapsing multiple sclerosis (ensure-2)	0.968085	The name of the drug is vidofludimus calcium	IMU-838	of the document are New Delhi and the date is not specified	01/04/2022	is IM90838 (vidofludimus calcium) = 15.0000 milligram (mg) In House Specification Active and IM90838 (vidofludimus calcium) = 30.0000 milligram (mg) In House Specification Active	tablets	The IMP will be administered once daily as oral tablets. On Day 1 of the MP, patients will receive a small bottle and large bottle. The small bottle will contain 7 tablets of 15 mg IMU-838 (or placebo). The patients will take one 15-mg tablet every morning 15 to 60 minutes before breakfast for the first 7 days after randomization (from Day 1 to Day 7). Starting on Day 8, the patients will begin t…	Relapsing Multiple Sclerosis	(1) ICD-10 Condition: G35||Multiple sclerosis,	The details of the clinical trial sites include the names and addresses of the clinical trial sites, ethics committee details, ECR number beginning with 'ECR', and name of the investigator. The details are provided in the Annexure section of the document.	Site 1 : All India Institute of Medical Science Room no-705, 7th Floor,Department of neurology, ,Sri Aurobindo Marg, Ansari Market, Ansari Nagar, New Delhi,Delhi, 110029SouthDELHI. Name of principal investigator: Dr Manjari Tripathi. Site 2 : DKS Post Graduate Institute and Research Center Room No 4, Ground Floor, Department of Neurology, Ghadi Chowk, Raipur, Chattisgarh 492002 RaipurCHHATTISGARH…
68.pdf .txt.csv	63714	CTRI/2022/01/039265 [Registered on: 07/01/2022] Trial Registered Prospectively	A Randomized, Single Center, Double Blind, Two-Period, Crossover Glucose Clamp Study to test for Bioequivalence between two Recombinant Human Insulin Analogues - Wockhardt’s Insulin Aspart Injection (100 IU/mL) and NovoRapid (100 Units/mL), in Healthy Subjects.	a randomized, single center, double blind, two-period, crossover glucose clamp study to test for bioequivalence between two recombinant human insulin analogues - wockhardts insulin aspart injection (100 iu/ml) and novorapid® (100 units/ml), in healthy subjects	0.954545	Insulin Aspart Injection (r-DNA origin).	Wockhardts Insulin Aspart Injection_x000D_ (100 IU/ml) 3 ml cartridges of Wockhardt Ltd.	4. New Delhi, 30-Nov-2021.	07/01/2022	- Active ingredient: Insulin Aspart (r-DNA origin) 100.0 IU - Inactive ingredients: m-cresol 1.72mg, Phenol 1.50mg, Glycerol** 16.00mg, Zinc as Zinc Chloride* 0.0196mg, Sodium Hydroxide Q.S to pH, Hydrochloric acid Q.S to pH, Disodium Hydrogen Phosphate dihydrate 1.25mg, Sodium Chloride 0.58mg, Water for Injection Q.S to 1.0ml.	Solution for Injection.	Wockhardts Insulin Aspart Injection will be administered, at 0.3IU/Kg_x000D_ subject body weight.	Diabetes Mellitus.	Not Applicable	: - Name and Address of Clinical Trial Site: Clinical Pharmacokinetics & Biopharmaceutics, Department, Wockhardt Limited, D-4, MIDC Area, Chikalthana, Aurangabad, Maharashtra (India) -431006. - Ethics Committee Details: Institutional Ethics Committee, Dept. of Pharmacology, Govt. Medical College, Aurangabad-431001, Maharashtra, India, EC Reg. No. ECR/314/Inst/MH/2013/RR-19. - Name of Principal In…	Site 1 : Clinical Pharmacokinetics & Biopharmaceutics Wockhardt Limited Clinical Pharmacokinetics & Biopharmaceutics Department, Wockhardt Limited, D-4, MIDC Area,AurangabadMAHARASHTRA. Name of principal investigator: Dr Nilesh Lomte
Sr. No. 82 CT-33-21-CBCC.pdf .txt.csv	63848	CTRI/2021/12/038848 [Registered on: 22/12/2021] Trial Registered Prospectively	\A Phase 2, Randomized, Double-blind, Placebo-controlled, Two-arm Study to Evaluate the Efficacy and Safety of Hydroxyprogesterone Caproate Intramuscular Injection Plus Dexamethasone Compared to Dexamethasone Alone in Patients with Moderate COVID-19 disease (Non-intubated, Non-mechanical Ventilation).\ ,	a phase 2, randomized, double blind, placebo-controlled, two-arm study to evaluate the efficacy and safety of hydroxyprogesterone caproate intramuscular injection plus dexamethasone compared to dexamethasone alone in patients with moderate covid-19 disease (non-intubated, nonmechanical ventilation).	0.986799	\Hydroxyprogesterone Caproate (HPC).\ ,	EG009A Manufactured by: Frontage Laboratories, Inc. USA	of the document are \New Delhi\ and the date is not specified in the prompt. ,	22/12/2021	\17-HPC API 25% w/v,\ \Benzyl benzoate Excipient 30.6% v/v,\ and \Castor oil Excipient 46% v/v.\ ,	\Intramuscular Injection.\ ,	Dose: 500 mg/2 mL,_x000D_ Frequency: Loading doses (Days 1-3) 500 mg/2mL BID & Maintenance doses (days 8, 12, 15, 19, 22, 26) EG009A 500 mg/2mL,_x000D_ Route of administration: IM,_x000D_ Duration of Therapy: 29 Days	\Pneumonia as one of the lung complications caused by SARS-CoV-2 infection.\ ,	(1) ICD-10 Condition: B972||Coronavirus as the cause of diseases classified elsewhere,	The details of the clinical trial sites include the names and addresses of the sites, the ethics committee details, ECR number beginning with 'ECR', and name of the investigator. However, this information is not provided in the prompt." )	Site 1 : Belagavi Institute of Medical Sciences Dr. B R Ambedkar Road, Belagavi -590001, Karnataka, India BelgaumKARNATAKA. Name of principal investigator: Dr Sandeep Dandin. Site 2 : BGS Global Institute of Medical Sciences and Hospital No: 67, BGS Health & Education City, Uttarahalli Main Road, Kengeri, Bangalore – 560060, Karnataka, IndiaBangaloreKARNATAKA. Name of principal investigator: Dr Y…
Sr. No. 1 CT-119-21-Parexel.pdf .txt.csv	63939	CTRI/2022/02/039887 [Registered on: 01/02/2022] Trial Registered Prospectively	\A double-blind, placebo-controlled, Interventional Parallel Group Study to Evaluate the Antiviral Effect of a Single Nasal Application of LTX-109 gel, in Comparison to Placebo gel, in Subjects with COVID-19 Infection\	a double blind, placebo controlled intervention study to evaluate the antiviral effect of a single nasal dose with ltx-109 3 percent gel,compared to placebo gel, in individuals with covid-19 infection.	0.721461	The name of the drug is LTX-109	Drug Product	New Delhi and it is not specified in the prompt when the document was issued	01/02/2022	is LTX-= 3.0000 %w/w In House Specification Active, but it is not specified if there are any inactive ingredients	3.0% Nasal Hydro-Gel	A Single dose of LTX-109 gel will be applied topically to both nostrils by a qualified health professional. A large drop of IMP will be applied into each nostril and distributed to cover the whole area of the nostril._x000D_ 1. Dose – Single dose of LTX-109 3% _x000D_ 2. Frequency – Single dose at Day 1._x000D_ 3. Route of Administration – Nasal administration._x000D_ 4. Duration of Therapy - One…	Mild COVID-19 patients.,	(1) ICD-10 Condition: B972||Coronavirus as the cause of diseases classified elsewhere,	as follows:", "1. Rhythm Heart Institute-A Unit of Synergy Lifecare Pvt. Ltd., Near Siddharth Bunglows, Sama-Savli Road, Vadodara-390022, Gujarat. Ethics committee details: Rhythm Heart Institute Ethics Committee, Near Siddharth Bunglows, Sama-Savli Road, Vadodara-390022, Gujarat. ECR number: ECR/104/Inst/GJ/2013/RR-20. Name of Investigator: Dr. Nirav Chandulal Bhalani.", "2. Vishwaraj Hospital, …	Site 1 : Rhythm Heart Institute- A Unit of Synergy Lifecare Pvt. Ltd., Clinical Research Department Room No. 101, Near Siddharth Bunglows, Sama-Savli Road, 390022VadodaraGUJARAT. Name of principal investigator: Dr Nirav Chandulal Bhalani. Site 2 : VishwaRaj Hospital, 4th Floor, Clinical Research Department, Pune Solapur Road, near Loni Kalbhor railway station, Kadamwakwasti– 412201PuneMAHARASHTRA…
Sr. No. 67 Ct-176-21-Ms. Novartis.pdf .txt.csv	63940	CTRI/2022/09/045669 [Registered on: 19/09/2022] Trial Registered Prospectively	\A randomized, double-blind, double-dummy, parallel-group study, comparing the efficacy and safety of remibrutinib versus teriflunomide in participants with relapsing multiple sclerosis, followed by extended treatment with open-label remibrutinib\.,	a randomized, double-blind, double-dummy, parallel-group study, comparing the efficacy and safety of remibrutinib versus teriflunomide in participants with relapsing multiple sclerosis, followed by extended treatment with open-label remibrutinib	0.971888	LOU064 (Remibrutinib).,	Remibrutinib	4. New Delhi and the date is not mentioned in the prompt.,	19/09/2022	LOU064 = 100.0000 milligram (mg) In House Specification Active.,	a film-coated tablet.,	100 mg/ matching placebo Tablet 100 mg b.i.d. oral use (blinded) once daily	relapsing multiple sclerosis.,	(1) ICD-10 Condition: G35||Multiple sclerosis,	" :", "- Sir Ganga Ram Hospital, Sir Ganga Ram Hospital Marg, Rajinder Nagar, New Delhi-110060, India. Ethics committee details: Sir Ganga Ram Hospital Ethics Committee. ECR/20/Inst/DL/2013/RR-19. Name of investigator: Dr. Anshu Rohatgi.", "- Noble Hospital Clinical Research Department, Noble Annex, Noble Hospital Pvt. Ltd., 153A, Magarpatta City Road, Hadapsar, Pune-411013, Maharashtra, India. E…	Site 1 : Chopda Medicare & Research Centre Pvt Ltd, Magnum Heart Institute, 3/5, Patil Lane No 1, Laxmi Nagar, Near K B H Vidyalaya, Canada Corner, Nashik-422005,Maharashtra, India Chopda Medicare & Research Centre Pvt Ltd, Magnum Heart Institute, Clinical Research Department, Flat No 10, Laxmanrekha Apartment, Behind Magnum Heart Institute, Patil Lane No. 1, Canada Corner, Nashik- 422005, Mahara…
Sr. No. 59 CT-175-21-Ms. Novartis.pdf .txt.csv	63940	CTRI/2022/09/045669 [Registered on: 19/09/2022] Trial Registered Prospectively	A randomized, double-blind, double-dummy, parallel-group study, comparing the efficacy and safety of remibrutinib versus teriflunomide in participants with relapsing multiple sclerosis, followed by extended treatment with open-label remibrutinib.	a randomized, double-blind, double-dummy, parallel-group study, comparing the efficacy and safety of remibrutinib versus teriflunomide in participants with relapsing multiple sclerosis, followed by extended treatment with open-label remibrutinib	0.971888	LOU064 (Remibrutinib).	Remibrutinib	4. New Delhi and the date is not mentioned in the prompt.	19/09/2022	LOU064 = 100.0000 milligram (mg) In House Specification Active.	a film-coated tablet.	100 mg/ matching placebo Tablet 100 mg b.i.d. oral use (blinded) once daily	relapsing multiple sclerosis.	(1) ICD-10 Condition: G35||Multiple sclerosis,	provided in the Annexure. The names and addresses of the clinical trial sites are Max Super Speciality Hospital, Saket (West Block), 1, Press Enclave Road, New Delhi -110017, India; Shri Mahant Indiresh Hospital, Patel Nagar, Dehradun-248001, Uttarakhand; T.N. M. C & B.Y. L. Nair Ch. Hospital, OPD Building, 3rd Floor, EMG Room, T.N. M. C & B.Y. L. Nair Ch. Hospital, Dr. A.L. Nair Road, Mumbai Cen…	Site 1 : Chopda Medicare & Research Centre Pvt Ltd, Magnum Heart Institute, 3/5, Patil Lane No 1, Laxmi Nagar, Near K B H Vidyalaya, Canada Corner, Nashik-422005,Maharashtra, India Chopda Medicare & Research Centre Pvt Ltd, Magnum Heart Institute, Clinical Research Department, Flat No 10, Laxmanrekha Apartment, Behind Magnum Heart Institute, Patil Lane No. 1, Canada Corner, Nashik- 422005, Mahara…
74.pdf .txt.csv	63950	CTRI/2022/06/043430 [Registered on: 22/06/2022] Trial Registered Prospectively	: \A Randomized, Active-Controlled, Multicenter, Open label, Two Arm Study to Assess Safety, Efficacy, Pharmacodynamics, and Pharmacokinetics with Pegfilgrastim PFS of Intas Pharmaceutical Limited Compared with Neupogen Injection in Paediatric Patients Under 6 years of Age with Rhabdomyosarcoma or Wilms’ Tumour on Myelosuppressive Chemotherapy (CmT) Regimen\.,	a randomized, active-controlled, multicenter, open label, two arm study to assess safety, efficacy, pharmacodynamics, and pharmacokinetics with pegfilgrastim pfs of intas pharmaceutical limited compared with neupogen® injection in paediatric patients under 6 years of age with rhabdomyosarcoma or wilms’ tumour on myelosuppressive chemotherapy (cmt) regimen	0.986072	Pegfilgrastim (r-DNA origin) Injection. ,	Pegfilgrastim	4. : New Delhi, 09.03.2022.,	22/06/2022	:\n- Active ingredient: Pegfilgrastim drug substance (r-DNA Origin).\n- Inactive ingredients: Glacial Acetic Acid, Sorbitol, Polysorbate 20, Sodium Hydroxide, and Water for Injection.,	a solution for injection for s.c administration.,	Dose formulation:Pre-filled syringe for Injection_x000D_ Adminitration:Subcutaneous_x000D_ Level(s):1.5 mg per 0.15 mL, 2.5 mg per 0.25 mL and 4.0 mg per 0.4 mL_x000D_ Duration: Single SC dose of pegfilgrastim between 24-27 hours after completion each chemotherapy cycle. Dose should be calculated based on the weight of the child before administration of the study intervention.	: Paediatric Patients Under 6 years of Age with Rhabdomyosarcoma or Wilms’ Tumour on Myelosuppressive Chemotherapy (CmT) Regimen.,	(1) ICD-10 Condition: C499||Malignant neoplasm of connective and soft tissue, unspecified,	" :\n- Site 1: Mahatma Gandhi Cancer Hospital & research Institute, 1/7 MVP colony, Visakhapatnam-530017, Andhra Pradesh, India. Ethics Committee Details: Institutional Review Board Mahatma Gandhi Cancer Hospital Research Institute, 1/7 MVP Colony, Visakhapatnam, Andhra Pradesh - 530017, India. ECR number: ECR/529/Inst/AP/2014/RR-20. Name of Principal Investigator: Dr. Rakesh Reddy Boya.\n- Site …	Site 1 : Deenanath Mangeshkar Hospital Department of Clinical Research, Room No. NA, Deenanath Mangeshkar Hospital and Research centre, Erandwane, Pune-411004.PuneMAHARASHTRA. Name of principal investigator: Dr Shailesh Kanvinde. Site 2 : Department of Pediatrics, Sir Ganga Ram Hospital Department of Clinical Research, Room No. NA, Sir Ganga Ram Hospital, Sir Ganga Ram Hospital marg, Rajinder nag…
sr. No. 106 CT-77-21-CBCC.pdf .txt.csv	63962	CTRI/2021/12/038850 [Registered on: 22/12/2021] Trial Registered Prospectively	\A Randomized, Double-blind, Placebo-Controlled, Phase 3 Study to Evaluate the Efficacy and Safety of Proxalutamide (GT0918) in Outpatients with Mild to Moderate COVID-19 Illness\. ,	a randomized, double-blind, placebo-controlled, phase 3 study to evaluate the efficacy and safety of proxalutamide (gt0918) in outpatients with mild to moderate covid-19 illness.	0.988889	Proxalutamide (GT0918). ,	Proxalutamide	of the document are New Delhi and not explicitly stated, respectively. ,	22/12/2021	active ingredient Proxalutamide (25mg or 100mg) and inactive ingredients Starch, Hydroxypropyl methyl cellulose E6, Low-substituted hydroxypropyl cellulose, Magnesium stearate, and Opadry® II II 85G62867. ,	tablets. ,	Dosage: 200 mg,_x000D_ Frequency: Once daily,_x000D_ Route of Administration: Oral,_x000D_ Duration of Therapy: 14 Days	mild to moderate COVID-19 illness. ,	(1) ICD-10 Condition: B972||Coronavirus as the cause of diseases classified elsewhere,	BGS Global Institute of Medical Sciences & Hospital, #67, BGS Health & Education City, Uttarahalli Road, Kengeri, Bangalore South-560060, Karnataka, India (ECR/1307/Inst/KA/2019, Dr. M. E. Mohan) and Rajarajeswari Medical College and Hospital, 202 Mysore Road, Kengeri Satellite Town, Kambipura, Bangalore-560074, Karnataka, India (IEC Rajarajeswari Medical College and Hospital, ECR/56/Inst/KA/2013…	Site 1 : BGS Global Institute of Medical Sciences and Hospital #67, BGS Health & Education City, 2nd floor, medical college building, Uttarahalli Road Kengeri, Bangalore South – 560060, Karnataka, IndiaBangaloreKARNATAKA. Name of principal investigator: Dr ME Mohan. Site 2 : Rajarajeswari Medical College and Hospital Ground floor, OPD Building, 202, Mysore Road, Kengeri Satellite Town, Kambipura,…
Sr. No. 82 CT-144-21-Ms. Siro.pdf .txt.csv	63962	CTRI/2021/12/038850 [Registered on: 22/12/2021] Trial Registered Prospectively	A Randomized, Double-blind, Placebo-Controlled, Phase III Study to Evaluate the Efficacy and Safety of Proxalutamide (GT0918) in Hospitalized Moderate to Severe (WHO Ordinal Scale 4 and 5) COVID 19 Subjects.	a randomized, double-blind, placebo-controlled, phase 3 study to evaluate the efficacy and safety of proxalutamide (gt0918) in outpatients with mild to moderate covid-19 illness.	0.717703	Proxalutamide (GT0918).	Proxalutamide	4. New Delhi, and the date is not mentioned in the prompt.	22/12/2021	GT0918 = 100.0000 milligram (mg) In House Specification Active.	Tablets.	Dosage: 200 mg,_x000D_ Frequency: Once daily,_x000D_ Route of Administration: Oral,_x000D_ Duration of Therapy: 14 Days	Moderate to severe CoronavirusDisease-19 (COVID-19).	(1) ICD-10 Condition: B972||Coronavirus as the cause of diseases classified elsewhere,	provided in Annexure of the document. The names and addresses of the clinical trial sites are Baramati Hospital Pvt Ltd., Behind Kavivarya Moropant Natyamandir, Ring Road, Baramati, Pune-413102; Pulse Multispecialty Hospital, Sr. No. 51/7/B/1, 1st floor Vishwa Arcade, Opp. Deccan Pavilion Hotel, Mumbai-Bangalore-Highway, Narhe, Ambegaon, Pune-411041, Maharashtra, India; Vedant Multispecialty Hosp…	Site 1 : BGS Global Institute of Medical Sciences and Hospital #67, BGS Health & Education City, 2nd floor, medical college building, Uttarahalli Road Kengeri, Bangalore South – 560060, Karnataka, IndiaBangaloreKARNATAKA. Name of principal investigator: Dr ME Mohan. Site 2 : Rajarajeswari Medical College and Hospital Ground floor, OPD Building, 202, Mysore Road, Kengeri Satellite Town, Kambipura,…
69.pdf .txt.csv	64031	CTRI/2022/03/041271 [Registered on: 22/03/2022] Trial Registered Prospectively	\A Prospective, Randomized, Multicenter, Comparative, Double-blind, Parallel study to Evaluate the Efficacy, Safety, Pharmacokinetics, and Immunogenicity of Test Pertuzumab (ZRC-3277, Cadila Healthcare Ltd.,) with Reference Pertuzumab (Perjeta®, Genentech Inc.,) in Previously Untreated Patients with HER2 Positive Metastatic Breast Cancer.\,	a prospective, randomized, multicenter, comparative, double-blind, parallel study to evaluate the efficacy, safety, pharmacokinetics, and immunogenicity of test pertuzumab (zrc-3277, cadila healthcare ltd.,) with reference pertuzumab (perjeta®, genentech inc.,) in previously untreated patients with her2 positive metastatic breast cancer.	0.994135	The names of the drug are Pertuzumab (ZRC-327Cadila Healthcare Ltd.) and Pertuzumab (Perjeta®, Genentech Inc.).,	Pertuzumab (ZRC-3277, Cadila Healthcare Ltd.,)	4. New Delhi, 31-Dec-2021.,	22/03/2022	Pertuzumab: 420 mg (In House) - Active, Citrate / Amino acid: 29 mM (B.P.,U.S.P.,Ph.Eur) - Buffer, Sucrose: 575.4 mg (J.P., Ph.Eur, NF) – Stabilizer, Polysorbate 20: 2.8000 mg (J.P.,Ph.Eur, NF) - Surfactant.,	Concentrated Solution for Intravenous infusion.,	1)Route: Intravenous_x000D_ 2)Frequency: every 3 weeks for 6 cycles_x000D_ _x000D_ Pertuzumab in combination with Trastuzumab and Docetaxel will_x000D_ be administered	Early Breast Cancer.,	(1) ICD-10 Condition: C509||Malignant neoplasm of breast of unspecified site,	" :", "- Unique Hospital Multispecialty & Research Institute, Opp. Kiran Motor, Nr. Canal, Civil Hospital Char Rasta- Sosyo Circle Lane, Off Ring Road, Surat- 395002, Gujarat. Ethics Committee: Unique Hospital Multispecialty & Research Institute, EC Reg. No.: ECR/595/Inst/GJ/2014/RR20. Principal Investigator: Dr Tanveer Maksud.", "- Erode Cancer Centre Pvt.Ltd, 1/393,Velavan Nagar, Perundurai Roa…	Site 1 : AIIMS Medical Oncology Department, Fifth Floor OPD building, AIIMS, Jodhpur, Rajasthan -342005, India JodhpurRAJASTHAN. Name of principal investigator: Dr Pramod kumar. Site 2 : All India Institute of Medical Sciences Department of Medical Oncology,Dr.B.R.A,I.R.C.H,All India Institute of Medical Sciences(AIIMS),Ansari Nagar,New Delhi,110029,India New DelhiDELHI. Name of principal investi…
Sr. No. 16 C-143-21-IQVIA.pdf .txt.csv	64095	CTRI/2022/02/040331 [Registered on: 15/02/2022] Trial Registered Prospectively	\Randomised phase II trial testing efficacy of intra-tumoural hydrogen peroxide as a radiation sensitizer in patients with locally advanced/recurrent breast cancer\.,	randomised phase ii trial testing efficacy of intra-tumoural hydrogen peroxide as a radiation sensitiser in patients with locally advanced or recurrent breast cancer	0.951515	The name of the drug is Hydrogen Peroxide.,	Radiotherapy (RT) Plus KORTUC	New Delhi and the date is not specified in the prompt.,	15/02/2022	is Hydrogen peroxide aqueous solution 35% =7.5000 %v/v In House Specification Active.,	Solution for injection.,	49.5Gy in 18 daily fractions of 2.75Gy plus 5-6 intratumoural KORTUC injections twice-weekly_x000D_ OR 36Gy in 6 twice-weekly fractions of 6Gy plus 4-5 intratumoural KORTUC injections twice-weekly	locally advanced/recurrent breast cancer.,	(1) ICD-10 Condition: C509||Malignant neoplasm of breast of unspecified site,	as follows:", "1. Sanjay Gandhi Post Graduate Institute of Medical Sciences, New PMSSY Rd, Raebareli Rd, Lucknow- 226014, Uttar Pradesh, India. Ethics committee details: Institutional Ethics Committee, Sanjay Gandhi Postgraduate Institute of Medical Sciences, Raebareli Road, Lucknow Uttar Pradesh - 226014 India. ECR number: ECR/16/Inst/UP/2013/RR-20. Name of the investigator: Dr. Punita Lal.", "2…	Site 1 : Regional Cancer Centre Medical College P.O, 695011ThiruvananthapuramKERALA. Name of principal investigator: Dr Beela Sarah Mathew. Site 2 : Sanjay Gandhi Post Graduate Institute of Medical Sciences Department of Radiotherapy, A Block, New PMSSY Rd, Raebareli Road, LucknowLucknowUTTAR PRADESH. Name of principal investigator: Dr Punita Lal. Site 3 : Tata Medical Centre Department - Radiati…
Sr. No. 93 CT-98-21-Navitas.pdf .txt.csv	64241	CTRI/2022/01/039274 [Registered on: 10/01/2022] Trial Registered Prospectively	\A phase IIa, adaptive, double-blind, randomized, placebo-controlled, multi-center study in hospitalized patients infected with severe and critical SARS-CoV-2 to assess the safety, pharmacokinetics, pharmacodynamics and efficacy of MRG-001\	a phase iia, adaptive, double-blind, randomized, placebo-controlled, multi-center study in hospitalized patients infected with severe and critical sars-cov-2 to assess the safety, pharmacokinetics, pharmacodynamics and efficacy of mrg-001	0.760383	\Plerixafor+Tacrolimus\	MRG-001	\New Delhi\ and the date is not mentioned	10/01/2022	is mentioned, but it is not differentiated in active and inactive ingredients	\Vial\	Plerexifor (AMD3100, 24mg/mL) and _x000D_ tacrolimus (FK506, 0.5mg/mL)._x000D_ _x000D_ Subjects enrolled will receive study drug 0.0067 mL/kg of subject body weight. Study drug will be administered through the skin of the abdominal wall SC every other day (QAD) for 13 days.	\Covid-19\	(1) ICD-10 Condition: B972||Coronavirus as the cause of diseases classified elsewhere,	The details of the clinical trial sites include the names and address, the ethics committee details, ECR number beginning with 'ECR', and name of the investigator. The details are as follows:", "1. Government Medical College and Hospital, Medical College Square Road, Nagpur-440003, Maharashtra, India. Ethics committee details: Institutional Ethics Committee, Department of Pharmacology, Government…	Site 1 : Chettinad Hospital and Research Institute Department of Pharmacology, Rajiv Gandhi Salai, KelambakkamChennaiTAMIL NADU. Name of principal investigator: Dr ArunKumar Radhakrishnan. Site 2 : Government Medical College & Hospital Professor of Medicine, Medical College Square RoadNagpurMAHARASHTRA. Name of principal investigator: Dr Rajesh Vithal Gosavi. Site 3 : Medanta the Medicity Departm…
[truncated: 108 more rows]

## Sheet: 290 green
Pdf_name	CTRI_Page_number	CTRI_no	pdf_title	ctri_scientific_title	Similarity_score	Pdf_Drug_name	CTRI_Drug_name	Pdf_Date	CTRI_Registration_date	Pdf_Composition	Pdf_Dosage	CTRI_Intervention	Pdf_Indication	CTRI_Indication	Pdf_Sites	CTRI_Sites_data
[truncated: 290 more rows]

[truncated: 1 more sheets: 14 red]
