# Supplementary material for: Data from the Indian drug regulator and from Clinical Trials Registry-India does not always match
Source: Front Med (Lausanne). 2024 Feb 15;11:1346208. doi: 10.3389/fmed.2024.1346208 (PMC10906088; doi:10.3389/fmed.2024.1346208)
Supplement: Supplementary file 8 [file Data_Sheet_8.xls]

## Sheet: Legend and covering note
Supplementary File S8. Comparing the sites and PIs of the trials in 151 CDSCO-issued letters and the corresponding record in CTRI for (a) how many sites/PIs in CDSCO were in CTRI, and (b) what percentage of CDSCO sites/PIs were in CTRI
Sheet name	Description
Sites:
151 sites	For 151 records, the number of sites in the CDSCO letters and the corresponding CTRI record, and a comparison thereof
% of CDSCO sites in CTRI	Percentage of CDSCO sites in the CTRI record
Percentage of sites_sorted	The percentage of CDSCO sites in the CTRI record: Sorted in ascending order
PIs:
151 PIs	For 151 records, the number of PIs in the CDSCO letters and the corresponding CTRI record, and a comparison thereof
% of CDSCO PIs in CTRI	Percentage of CDSCO PIs in the CTRI record
Percentage of PIs_sorted	The percentage of CDSCO PIs in the CTRI record: Sorted in ascending order

## Sheet: 151 sites
Pdf_name	CTRI_Page_number	CTRI_no	Number of sites in CDSCO letter	Number of sites in CTRI record	How many of the CDSCO sites were in CTRI	# of sites in CTRI record — # of sites in CDSCO (col E — col D)		SORTED: # of sites in CTRI record — # of sites in CDSCO (col E — col D)
Sr. No. 122 CT-101-21-Novartis.pdf .txt.csv	55397	CTRI/2021/12/038680	5	7	5	2		-5
Sr. No. 51 CT-160-21-Sun Pharma.pdf .txt.csv	56789	CTRI/2022/05/042392	8	7	7	-1		-4
Permission 7.pdf .txt.csv	57680	CTRI/2021/10/037406	4	5	4	1		-3
Sr. no. 10 Ct-129-21-Bharat Serum.pdf .txt.csv	65078	CTRI/2022/03/040842	2	18	2	16		-2
Sr. No. 125 CT-130-21-Bioinnovat.pdf .txt.csv	63600	CTRI/2022/04/041596	5	7	4	2		-2
68Sanofi.pdf .txt.csv	45641	CTRI/2020/11/029092	5	9	5	4		-2
79CT-82-20-Sanofi.pdf .txt.csv	46809	CTRI/2020/10/028392	5	8	4	3		-2
Sr. No. 50 Ct-44-20-Pfizer.pdf .txt.csv	48022	CTRI/2020/10/028440	7	8	7	1		-1
Sr. no. 9 CT-145-21-George Institute.pdf .txt.csv	51687	CTRI/2022/03/040802	7	13	7	6		-1
1.BSV.pdf .txt.csv	51849	CTRI/2021/02/031566	2	12	2	10		-1
31 Ct-14-21-parexel.pdf .txt.csv	53300	CTRI/2021/04/032791	10	15	8	5		-1
Sr. No. 66-CT-57-21-Pfizer.pdf .txt.csv	57794	CTRI/2021/10/037186	7	7	7	0		-1
Sr. No. 127 CT-132-21-veeda.pdf .txt.csv	62025	CTRI/2021/12/038651	3	14	3	11		0
Sr. No. 1 CT-119-21-Parexel.pdf .txt.csv	63939	CTRI/2022/02/039887	2	2	2	0		0
69.pdf .txt.csv	64031	CTRI/2022/03/041271	5	50	5	45		0
Sr. No. 93 CT-98-21-Navitas.pdf .txt.csv	64241	CTRI/2022/01/039274	3	3	2	0		0
Sr. No. 48 CT-162-21-Pfizer.pdf .txt.csv	64719	CTRI/2022/04/042263	4	4	4	0		0
Sr. No. 82 CT-33-21-CBCC.pdf .txt.csv	63848	CTRI/2021/12/038848	2	7	2	5		0
Sr. No. 64 CT-29-22-Ms. AstraZeneca.pdf .txt.csv	68635	CTRI/2022/08/044748	7	7	7	0		0
Sr. No. 17 CT-168-21-Glenmark.pdf .txt.csv	66871	CTRI/2022/03/041216	5	63	5	58		0
Sr. no. 104 CT-68-22-Sunpharma.pdf .txt.csv	70432	CTRI/2023/04/051333	6	9	3	3		0
Sr. No. 74 Ct-44-22-Ms. PPD.pdf .txt.csv	72861	CTRI/2022/09/045929	5	5	5	0		0
Sr. No. 7 CT-56-22-Ms. Parexel.pdf .txt.csv	74304	CTRI/2023/02/049538	8	8	8	0		0
Sr.No. 93 CT-83-22-Ms. IRInnovate CTNOC.pdf .txt.csv	76147	CTRI/2022/12/048496	6	10	4	4		0
Sr. No. 103 CT-92-22-Lotus lab.pdf .txt.csv	76976	CTRI/2022/12/048623	10	10	10	0		0
79.pdf .txt.csv	79976	CTRI/2023/03/050804	4	11	2	7		0
Sr. No. 26 Ct-136-22-AstraZeneca.pdf .txt.csv	82128	CTRI/2023/04/051492	5	6	5	1		0
Sr. No. 3 CT-91-22-J&J.pdf .txt.csv	76611	CTRI/2023/02/049676	7	12	7	5		0
Sr. No. 19 CT-126-22-Ms. Novotech.pdf .txt.csv	77167	CTRI/2023/03/050971	10	10	10	0		0
Aurigene.pdf .txt.csv	43518	CTRI/2020/07/026870	3	12	3	9		0
Sr. No. 46 Ct-37-20-Novartis.pdf .txt.csv	44407	CTRI/2020/09/027647	5	5	5	0		0
Dacomitinib.pdf .txt.csv	44617	CTRI/2020/07/026825	5	14	5	9		0
Lorlatinib.pdf .txt.csv	44626	CTRI/2020/07/026826	5	12	5	7		0
Sr. No. 14 Ct-174-21-Sasnofi.pdf .txt.csv	45462	CTRI/2020/11/029237	6	6	6	0		0
Sr. No. 36-Ct-18-20-Novotech.pdf .txt.csv	45482	CTRI/2020/09/028172	9	14	9	5		0
Sr. No. 36 CT-179-21-Sanofi.pdf .txt.csv	45641	CTRI/2020/11/029092	9	9	9	0		0
cadila healthcare26feb.pdf .txt.csv	46020	CTRI/2021/09/036874	1	6	0	5		0
rdna15.pdf .txt.csv	47467	CTRI/2020/11/028814	4	5	4	1		0
15 CT-117-20-Medpace.pdf .txt.csv	51934	CTRI/2021/04/032702	4	1	1	-3		0
33 CT-136-20-Novo-nordisk.pdf .txt.csv	52161	CTRI/2021/06/034501	1	2	1	1		0
sr. No. 72 CT-103-20- J&J.pdf .txt.csv	58058	CTRI/2021/09/036588	9	9	9	0		0
Sr. No. 110 CT-75-21-Pfizer-CTNOC.pdf .txt.csv	62488	CTRI/2022/01/039107	1	2	1	1		0
Sr. No. 95 CT-86-21-medpace.pdf .txt.csv	62517	CTRI/2021/11/038040	7	7	7	0		0
Sr. No. 133 CT-148-21-Star genomics.pdf .txt.csv	64589	CTRI/2022/05/042562	3	19	3	16		0
Sr. No. 77-CT-98-20-Covance.pdf .txt.csv	65453	CTRI/2022/03/041246	7	7	6	0		0
Sr. No. 134 CT-117-21.pdf .txt.csv	65794	CTRI/2022/03/040959	12	13	11	1		0
Sr. No. 98 CT-70-22-Pharm-Olam.pdf .txt.csv	75197	CTRI/2023/01/048838	4	10	4	6		0
3Atropine Sulfate Ophthalmic Solution-SUn Pharma.pdf .txt.csv	79182	CTRI/2023/01/049169	10	15	7	5		0
Sr. No. 9 CT-133-22-AstraZeneca.pdf .txt.csv	82095	CTRI/2023/04/051363	7	7	7	0		0
98Pfizer.pdf .txt.csv	41040	CTRI/2020/03/023849	3	3	3	0		0
sr. No. 24 Ct-15-20-george Clinical.pdf .txt.csv	42626	CTRI/2020/09/027892	13	13	13	0		0
CT-11-2020.pdf .txt.csv	44433	CTRI/2020/09/027594	1	1	1	0		0
Sr. No. 31 CT-21-20-JSS Medical.pdf .txt.csv	44557	CTRI/2020/07/026721	4	6	4	2		0
CT-12-2020.pdf .txt.csv	44660	CTRI/2020/06/026086	9	7	7	-2		0
CT-13-2020.pdf .txt.csv	44948	CTRI/2020/07/026930	6	6	6	0		0
59IQVIA.pdf .txt.csv	46964	CTRI/2020/10/028183	7	5	5	-2		0
CT-26-2020.pdf .txt.csv	51189	CTRI/2021/02/031160	1	2	1	1		0
4.BBIL Intranasal .pdf .txt.csv	51327	CTRI/2021/02/031295	4	4	3	0		0
4Ct-118-20-Bayer.pdf .txt.csv	51824	CTRI/2021/03/032172	11	24	11	13		0
18 Ct-109-20-Bayer.pdf .txt.csv	53671	CTRI/2021/03/032071	5	7	3	2		0
Sr. no. 53 CT-59-21-Novartis.pdf .txt.csv	54954	CTRI/2021/11/038171	5	5	4	0		0
12_ BBIL 2-18.pdf .txt.csv	56105	CTRI/2021/05/033752	4	6	2	2		0
Sr. No. 73 CT-43-21-Medpace.pdf .txt.csv	60307	CTRI/2021/10/037121	9	9	9	0		0
Sr. No. 124 CT-89-21-PSI CRO.pdf .txt.csv	60794	CTRI/2021/12/038483	3	3	3	0		0
Sr. No. 6 Ct-102-21-Qascent Research.pdf .txt.csv	62893	CTRI/2022/03/040775	2	2	2	0		0
Sr. No. 41 CT-152-21-Novo-Nordisk.pdf .txt.csv	62932	CTRI/2022/04/042104	7	9	7	2		0
Sr. No. 109 CT-73-21-Astrazeneca.pdf .txt.csv	63231	CTRI/2022/04/041578	10	10	10	0		0
Sr. No. 117 CT-123-21-Astrazeenca.pdf .txt.csv	63297	CTRI/2022/01/039210	10	14	10	4		0
Sr. No. 67 Ct-176-21-Ms. Novartis.pdf .txt.csv	63940	CTRI/2022/09/045669	5	8	0	3		0
Sr. o. 53 CT-16-22-Novo-Nordisk.pdf .txt.csv	64489	CTRI/2022/05/042825	2	4	2	2		0
Sr. No. 34 CT-135-21-Pfizer.pdf .txt.csv	65754	CTRI/2022/04/041752	5	5	5	0		0
Sr. No. 43 Ct-13-22-IQVIA.pdf .txt.csv	66668	CTRI/2022/04/042014	8	7	7	-1		0
Sr. No. 33 CT-163-21-PPD.pdf .txt.csv	66960	CTRI/2022/04/042131	4	4	4	0		1
Sr. No. 69 CT-40-22-Novartis.pdf .txt.csv	67297	CTRI/2022/07/044378	5	10	5	5		1
Sr. No. 4 CT-131-22-Ms. Pfizer.pdf .txt.csv	77315	CTRI/2023/02/049471	3	3	3	0		1
Sr. No. 52 Ct-156-21-Ecron Acunova.pdf .txt.csv	77990	CTRI/2022/12/047937	2	4	1	2		1
Sr. No. 31 Ct-182-22-PPD.pdf .txt.csv	84325	CTRI/2023/05/053033	9	9	9	0		1
66Novartis.pdf .txt.csv	44988	CTRI/2020/09/027575	3	3	3	0		1
76Eli Lilly.pdf .txt.csv	46330	CTRI/2020/11/029312	9	15	9	6		1
74Novartis.pdf .txt.csv	46451	CTRI/2020/09/027680	3	3	3	0		1
60Novo Nordisk.pdf .txt.csv	46476	CTRI/2020/09/027971	7	8	7	1		1
56-QED.pdf .txt.csv	47126	CTRI/2020/09/027897	8	13	6	5		1
Dienogest.pdf .txt.csv	47266	CTRI/2020/10/028556	5	6	1	1		1
81CT-76-20-Medpace.pdf .txt.csv	48068	CTRI/2020/12/029838	1	5	1	4		1
35 CT-133-20-Spectra.pdf .txt.csv	48547	CTRI/2021/05/033546	7	5	5	-2		1
CT-21-2020.pdf .txt.csv	48578	CTRI/2020/11/028779	2	2	2	0		1
11AstraZeneca.pdf .txt.csv	48758	CTRI/2021/03/031930	6	7	6	1		1
85 Ct-90-20-IQVIA-CTNOC.pdf .txt.csv	48797	CTRI/2020/10/028602	7	7	7	0		1
80CT-79-20-Johnson & Johnson.pdf .txt.csv	48922	CTRI/2020/11/029081	4	6	4	2		2
89 CT-83-20-Medpace-CT NOC.pdf .txt.csv	49049	CTRI/2020/12/030162	9	11	7	2		2
88 CT-92-20-Eli Lilly-CTNOC.pdf .txt.csv	49051	CTRI/2020/12/029696	8	12	8	4		2
78AstraZeneca.pdf .txt.csv	49220	CTRI/2020/12/029451	3	2	2	-1		2
100 CT-107-20-PPD.pdf .txt.csv	49646	CTRI/2021/01/030594	4	4	4	0		2
Sr. No. 74 CT-41-21-Novartis.pdf .txt.csv	49651	CTRI/2022/03/041310	3	3	3	0		2
24 CT-138-20-Parexel.pdf .txt.csv	51400	CTRI/2021/03/032040	5	5	5	0		2
3CT-04-21-ICMR.pdf .txt.csv	51528	CTRI/2021/12/038622	2	2	2	0		2
87 CT-84-20-AstraZeneca-CT NOC.pdf .txt.csv	51554	CTRI/2021/01/030611	8	12	7	4		2
Sr. No. 75 CT-34-21-Novartis.pdf .txt.csv	51695	CTRI/2021/10/037098	5	8	5	3		2
Topiroxostat.pdf .txt.csv	51917	CTRI/2021/02/031284	9	16	9	7		2
99 CT-106-20 J&J.pdf .txt.csv	52309	CTRI/2021/03/032147	2	2	2	0		2
22 Ct-12-21-Sanofi.pdf .txt.csv	53089	CTRI/2021/08/035384	6	7	5	1		2
1Astraeneca.pdf .txt.csv	53176	CTRI/2021/03/032175	1	1	1	0		3
23 Ct-104-20-AstraZeneca.pdf .txt.csv	54566	CTRI/2021/04/032961	6	7	3	1		3
34 CT-3-21-AstraZeneca.pdf .txt.csv	55321	CTRI/2021/06/034430	5	6	5	1		3
38CT33-21-AstraZeneca.pdf .txt.csv	55353	CTRI/2021/05/033819	9	12	8	3		3
32 Ct-13-21-IQVIA.pdf .txt.csv	55489	CTRI/2021/04/033241	1	1	1	0		3
18_Premium Serum.pdf .txt.csv	55706	CTRI/2021/06/034359	2	2	2	0		3
Sr. No. 46 CT-07-21-AstraZeneca.pdf .txt.csv	55716	CTRI/2021/06/034372	10	15	8	5		3
Sr. No. 49 CT-21-21-CBCC.pdf .txt.csv	56659	CTRI/2021/07/034694	2	2	2	0		3
10.JSS.pdf .txt.csv	57079	CTRI/2021/06/034334	5	11	1	6		3
Sr. No. 91 CT-94-21-ICMR.pdf .txt.csv	57104	CTRI/2021/12/038710	2	2	2	0		4
Sr. No. 135 Ct-121-21-Novartis.pdf .txt.csv	58570	CTRI/2022/02/040428	10	10	10	0		4
Sr. No. 123 Ct-110-21-Novartis.pdf .txt.csv	58577	CTRI/2021/12/038740	3	3	3	0		4
2DG-Dr. Reddy.pdf .txt.csv	58968	CTRI/2021/08/035910	10	5	2	-5		4
sr. No. 104 CT-112-21-Syngene.pdf .txt.csv	62671	CTRI/2021/12/038577	3	6	3	3		4
74.pdf .txt.csv	63950	CTRI/2022/06/043430	4	14	4	10		4
sr. No. 106 CT-77-21-CBCC.pdf .txt.csv	63962	CTRI/2021/12/038850	2	2	2	0		4
Sr. No. 131 Ct-103-21-AstraZenevca.pdf .txt.csv	64665	CTRI/2022/02/040116	6	6	6	0		4
Sr. No. 21 CT-150-21-Pfizer-CTNOC.pdf .txt.csv	64727	CTRI/2022/04/041982	8	8	8	0		4
Sr. No. 13 CT-39-22-Novartis.pdf .txt.csv	64765	CTRI/2023/03/050253	7	8	7	1		4
Sr. No. 2 CT-131-21-Parexel.pdf .txt.csv	65897	CTRI/2022/05/042403	2	2	2	0		5
Sr. No. 22 Ct-155-21-Parexel.pdf .txt.csv	66253	CTRI/2022/02/040586	10	13	8	3		5
75.pdf .txt.csv	67636	CTRI/2023/05/052618	7	6	1	-1		5
2Dienogest 2mg Tablet -Sun.pdf .txt.csv	67751	CTRI/2022/04/041959	11	16	11	5		5
76.pdf .txt.csv	68549	CTRI/2023/05/052831	9	5	0	-4		5
Sr. No. 2 CT-54-22-novartis-CTNOC.pdf .txt.csv	70045	CTRI/2023/02/049813	3	7	3	4		5
Sr. No. 8 CT-87-22-PSI CRO.pdf .txt.csv	70455	CTRI/2023/03/050181	5	6	5	1		5
Favipiravir Tablet Mylan II.pdf .txt.csv	71511	CTRI/2022/07/043994	4	14	1	10		5
Sr. No. 11 Ct-154-21-Cipla.pdf .txt.csv	72170	CTRI/2022/08/044640	4	45	4	41		5
Sr. No. 70 CT-09-22-Cliantha.pdf .txt.csv	72741	CTRI/2022/08/044713	5	5	5	0		5
Sr. No. 6 CT-81-22-Ms. pfizer.pdf .txt.csv	73474	CTRI/2023/01/049349	4	4	4	0		5
Sr. No. 17 Ct-78-22-M.s. Star Genomics.pdf .txt.csv	75367	CTRI/2023/04/051609	4	4	4	0		6
Sr.No. 92 CT-79-22-Ms. IRInnovate-CTNOC.pdf .txt.csv	75973	CTRI/2022/12/048223	6	9	5	3		6
Sr. No. 41 Ct-143-22-Novartis.pdf .txt.csv	77978	CTRI/2023/05/052406	3	3	3	0		6
Sr. No. 11 CT-125-22-PSI CRO.pdf .txt.csv	80411	CTRI/2023/05/052163	8	8	8	0		6
Sr. No. 35 Ct-116-22-CliniRx.pdf .txt.csv	84100	CTRI/2023/05/052172	7	7	7	0		7
CT-20-2020.pdf .txt.csv	46312	CTRI/2020/09/027674	5	4	3	-1		7
Sr. No. 47 CT-20-20-Novartis.pdf .txt.csv	41681	CTRI/2020/08/027253	8	8	7	0		7
Sr. No. 45 Ct-19-20-PPD.pdf .txt.csv	42740	CTRI/2020/10/028718	8	10	8	2		8
CT-10-2020.pdf .txt.csv	42858	CTRI/2020/05/025013	1	1	1	0		9
CT-24-2020.pdf .txt.csv	43004	CTRI/2020/04/024846	8	6	6	-2		9
CT-08-2020.pdf .txt.csv	43176	CTRI/2020/05/025277	3	8	3	5		10
CT-09-2020.pdf .txt.csv	43206	CTRI/2020/05/025271	3	7	3	4		10
2-Deoxy-D-Glucose (2-DG).pdf .txt.csv	44369	CTRI/2020/06/025664	4	12	1	8		10
1	44387	CTRI/2020/08/027109	5	9	2	4		11
Sr. No. 35 CT-07-20-Pfizer.pdf .txt.csv	44827	CTRI/2020/07/026827	8	8	6	0		13
Sr. No. 53 CT-66-20- PPD.pdf .txt.csv	45488	CTRI/2020/08/027205	9	12	8	3		16
Sr. No. 43 CT-23-20-AsraZeneca.pdf .txt.csv	45704	CTRI/2020/08/027208	6	8	6	2		16
Sr. No. 108 CT-115-21-PPD.pdf .txt.csv	62557	CTRI/2021/12/038474	10	10	10	0		41
Sr. No. 50 CT-121-20-Novo-Nordisk.pdf .txt.csv	63409	CTRI/2023/02/049474	3	5	3	2		45
Sr. No. 101 CT-116-21-Novartis.pdf .txt.csv	60575	CTRI/2021/11/037956	3	7	3	4		58

## Sheet: % of CDSCO sites in CTRI
Pdf_name	CTRI_Page_number	CTRI_no	Number of sites in CDSCO letter	Number of sites in CTRI record	How many of the CDSCO sites were in CTRI		Percentage of CDSCO sites in CTRI (Col F/Col D)*100
Sr. No. 122 CT-101-21-Novartis.pdf .txt.csv	55397	CTRI/2021/12/038680	5	7	5		100
Sr. No. 51 CT-160-21-Sun Pharma.pdf .txt.csv	56789	CTRI/2022/05/042392	8	7	7		87.5
Permission 7.pdf .txt.csv	57680	CTRI/2021/10/037406	4	5	4		100
Sr. no. 10 Ct-129-21-Bharat Serum.pdf .txt.csv	65078	CTRI/2022/03/040842	2	18	2		100
Sr. No. 125 CT-130-21-Bioinnovat.pdf .txt.csv	63600	CTRI/2022/04/041596	5	7	4		80
68Sanofi.pdf .txt.csv	45641	CTRI/2020/11/029092	5	9	5		100
79CT-82-20-Sanofi.pdf .txt.csv	46809	CTRI/2020/10/028392	5	8	4		80
Sr. No. 50 Ct-44-20-Pfizer.pdf .txt.csv	48022	CTRI/2020/10/028440	7	8	7		100
Sr. no. 9 CT-145-21-George Institute.pdf .txt.csv	51687	CTRI/2022/03/040802	7	13	7		100
1.BSV.pdf .txt.csv	51849	CTRI/2021/02/031566	2	12	2		100
31 Ct-14-21-parexel.pdf .txt.csv	53300	CTRI/2021/04/032791	10	15	8		80
Sr. No. 66-CT-57-21-Pfizer.pdf .txt.csv	57794	CTRI/2021/10/037186	7	7	7		100
Sr. No. 127 CT-132-21-veeda.pdf .txt.csv	62025	CTRI/2021/12/038651	3	14	3		100
Sr. No. 1 CT-119-21-Parexel.pdf .txt.csv	63939	CTRI/2022/02/039887	2	2	2		100
69.pdf .txt.csv	64031	CTRI/2022/03/041271	5	50	5		100
Sr. No. 93 CT-98-21-Navitas.pdf .txt.csv	64241	CTRI/2022/01/039274	3	3	2		66.6667
Sr. No. 48 CT-162-21-Pfizer.pdf .txt.csv	64719	CTRI/2022/04/042263	4	4	4		100
Sr. No. 82 CT-33-21-CBCC.pdf .txt.csv	63848	CTRI/2021/12/038848	2	7	2		100
Sr. No. 64 CT-29-22-Ms. AstraZeneca.pdf .txt.csv	68635	CTRI/2022/08/044748	7	7	7		100
Sr. No. 17 CT-168-21-Glenmark.pdf .txt.csv	66871	CTRI/2022/03/041216	5	63	5		100
Sr. no. 104 CT-68-22-Sunpharma.pdf .txt.csv	70432	CTRI/2023/04/051333	6	9	3		50
Sr. No. 74 Ct-44-22-Ms. PPD.pdf .txt.csv	72861	CTRI/2022/09/045929	5	5	5		100
Sr. No. 7 CT-56-22-Ms. Parexel.pdf .txt.csv	74304	CTRI/2023/02/049538	8	8	8		100
Sr.No. 93 CT-83-22-Ms. IRInnovate CTNOC.pdf .txt.csv	76147	CTRI/2022/12/048496	6	10	4		66.6667
Sr. No. 103 CT-92-22-Lotus lab.pdf .txt.csv	76976	CTRI/2022/12/048623	10	10	10		100
79.pdf .txt.csv	79976	CTRI/2023/03/050804	4	11	2		50
Sr. No. 26 Ct-136-22-AstraZeneca.pdf .txt.csv	82128	CTRI/2023/04/051492	5	6	5		100
Sr. No. 3 CT-91-22-J&J.pdf .txt.csv	76611	CTRI/2023/02/049676	7	12	7		100
Sr. No. 19 CT-126-22-Ms. Novotech.pdf .txt.csv	77167	CTRI/2023/03/050971	10	10	10		100
Aurigene.pdf .txt.csv	43518	CTRI/2020/07/026870	3	12	3		100
Sr. No. 46 Ct-37-20-Novartis.pdf .txt.csv	44407	CTRI/2020/09/027647	5	5	5		100
Dacomitinib.pdf .txt.csv	44617	CTRI/2020/07/026825	5	14	5		100
Lorlatinib.pdf .txt.csv	44626	CTRI/2020/07/026826	5	12	5		100
Sr. No. 14 Ct-174-21-Sasnofi.pdf .txt.csv	45462	CTRI/2020/11/029237	6	6	6		100
Sr. No. 36-Ct-18-20-Novotech.pdf .txt.csv	45482	CTRI/2020/09/028172	9	14	9		100
Sr. No. 36 CT-179-21-Sanofi.pdf .txt.csv	45641	CTRI/2020/11/029092	9	9	9		100
cadila healthcare26feb.pdf .txt.csv	46020	CTRI/2021/09/036874	1	6	0		0
rdna15.pdf .txt.csv	47467	CTRI/2020/11/028814	4	5	4		100
15 CT-117-20-Medpace.pdf .txt.csv	51934	CTRI/2021/04/032702	4	1	1		25
33 CT-136-20-Novo-nordisk.pdf .txt.csv	52161	CTRI/2021/06/034501	1	2	1		100
sr. No. 72 CT-103-20- J&J.pdf .txt.csv	58058	CTRI/2021/09/036588	9	9	9		100
Sr. No. 110 CT-75-21-Pfizer-CTNOC.pdf .txt.csv	62488	CTRI/2022/01/039107	1	2	1		100
Sr. No. 95 CT-86-21-medpace.pdf .txt.csv	62517	CTRI/2021/11/038040	7	7	7		100
Sr. No. 133 CT-148-21-Star genomics.pdf .txt.csv	64589	CTRI/2022/05/042562	3	19	3		100
Sr. No. 77-CT-98-20-Covance.pdf .txt.csv	65453	CTRI/2022/03/041246	7	7	6		85.7143
Sr. No. 134 CT-117-21.pdf .txt.csv	65794	CTRI/2022/03/040959	12	13	11		91.6667
Sr. No. 98 CT-70-22-Pharm-Olam.pdf .txt.csv	75197	CTRI/2023/01/048838	4	10	4		100
3Atropine Sulfate Ophthalmic Solution-SUn Pharma.pdf .txt.csv	79182	CTRI/2023/01/049169	10	15	7		70
Sr. No. 9 CT-133-22-AstraZeneca.pdf .txt.csv	82095	CTRI/2023/04/051363	7	7	7		100
98Pfizer.pdf .txt.csv	41040	CTRI/2020/03/023849	3	3	3		100
sr. No. 24 Ct-15-20-george Clinical.pdf .txt.csv	42626	CTRI/2020/09/027892	13	13	13		100
CT-11-2020.pdf .txt.csv	44433	CTRI/2020/09/027594	1	1	1		100
Sr. No. 31 CT-21-20-JSS Medical.pdf .txt.csv	44557	CTRI/2020/07/026721	4	6	4		100
CT-12-2020.pdf .txt.csv	44660	CTRI/2020/06/026086	9	7	7		77.7778
CT-13-2020.pdf .txt.csv	44948	CTRI/2020/07/026930	6	6	6		100
59IQVIA.pdf .txt.csv	46964	CTRI/2020/10/028183	7	5	5		71.4286
CT-26-2020.pdf .txt.csv	51189	CTRI/2021/02/031160	1	2	1		100
4.BBIL Intranasal .pdf .txt.csv	51327	CTRI/2021/02/031295	4	4	3		75
4Ct-118-20-Bayer.pdf .txt.csv	51824	CTRI/2021/03/032172	11	24	11		100
18 Ct-109-20-Bayer.pdf .txt.csv	53671	CTRI/2021/03/032071	5	7	3		60
Sr. no. 53 CT-59-21-Novartis.pdf .txt.csv	54954	CTRI/2021/11/038171	5	5	4		80
12_ BBIL 2-18.pdf .txt.csv	56105	CTRI/2021/05/033752	4	6	2		50
Sr. No. 73 CT-43-21-Medpace.pdf .txt.csv	60307	CTRI/2021/10/037121	9	9	9		100
Sr. No. 124 CT-89-21-PSI CRO.pdf .txt.csv	60794	CTRI/2021/12/038483	3	3	3		100
Sr. No. 6 Ct-102-21-Qascent Research.pdf .txt.csv	62893	CTRI/2022/03/040775	2	2	2		100
Sr. No. 41 CT-152-21-Novo-Nordisk.pdf .txt.csv	62932	CTRI/2022/04/042104	7	9	7		100
Sr. No. 109 CT-73-21-Astrazeneca.pdf .txt.csv	63231	CTRI/2022/04/041578	10	10	10		100
Sr. No. 117 CT-123-21-Astrazeenca.pdf .txt.csv	63297	CTRI/2022/01/039210	10	14	10		100
Sr. No. 67 Ct-176-21-Ms. Novartis.pdf .txt.csv	63940	CTRI/2022/09/045669	5	8	0		0
Sr. o. 53 CT-16-22-Novo-Nordisk.pdf .txt.csv	64489	CTRI/2022/05/042825	2	4	2		100
Sr. No. 34 CT-135-21-Pfizer.pdf .txt.csv	65754	CTRI/2022/04/041752	5	5	5		100
Sr. No. 43 Ct-13-22-IQVIA.pdf .txt.csv	66668	CTRI/2022/04/042014	8	7	7		87.5
Sr. No. 33 CT-163-21-PPD.pdf .txt.csv	66960	CTRI/2022/04/042131	4	4	4		100
Sr. No. 69 CT-40-22-Novartis.pdf .txt.csv	67297	CTRI/2022/07/044378	5	10	5		100
Sr. No. 4 CT-131-22-Ms. Pfizer.pdf .txt.csv	77315	CTRI/2023/02/049471	3	3	3		100
Sr. No. 52 Ct-156-21-Ecron Acunova.pdf .txt.csv	77990	CTRI/2022/12/047937	2	4	1		50
Sr. No. 31 Ct-182-22-PPD.pdf .txt.csv	84325	CTRI/2023/05/053033	9	9	9		100
66Novartis.pdf .txt.csv	44988	CTRI/2020/09/027575	3	3	3		100
76Eli Lilly.pdf .txt.csv	46330	CTRI/2020/11/029312	9	15	9		100
74Novartis.pdf .txt.csv	46451	CTRI/2020/09/027680	3	3	3		100
60Novo Nordisk.pdf .txt.csv	46476	CTRI/2020/09/027971	7	8	7		100
56-QED.pdf .txt.csv	47126	CTRI/2020/09/027897	8	13	6		75
Dienogest.pdf .txt.csv	47266	CTRI/2020/10/028556	5	6	1		20
81CT-76-20-Medpace.pdf .txt.csv	48068	CTRI/2020/12/029838	1	5	1		100
35 CT-133-20-Spectra.pdf .txt.csv	48547	CTRI/2021/05/033546	7	5	5		71.4286
CT-21-2020.pdf .txt.csv	48578	CTRI/2020/11/028779	2	2	2		100
11AstraZeneca.pdf .txt.csv	48758	CTRI/2021/03/031930	6	7	6		100
85 Ct-90-20-IQVIA-CTNOC.pdf .txt.csv	48797	CTRI/2020/10/028602	7	7	7		100
80CT-79-20-Johnson & Johnson.pdf .txt.csv	48922	CTRI/2020/11/029081	4	6	4		100
89 CT-83-20-Medpace-CT NOC.pdf .txt.csv	49049	CTRI/2020/12/030162	9	11	7		77.7778
88 CT-92-20-Eli Lilly-CTNOC.pdf .txt.csv	49051	CTRI/2020/12/029696	8	12	8		100
78AstraZeneca.pdf .txt.csv	49220	CTRI/2020/12/029451	3	2	2		66.6667
100 CT-107-20-PPD.pdf .txt.csv	49646	CTRI/2021/01/030594	4	4	4		100
Sr. No. 74 CT-41-21-Novartis.pdf .txt.csv	49651	CTRI/2022/03/041310	3	3	3		100
24 CT-138-20-Parexel.pdf .txt.csv	51400	CTRI/2021/03/032040	5	5	5		100
3CT-04-21-ICMR.pdf .txt.csv	51528	CTRI/2021/12/038622	2	2	2		100
87 CT-84-20-AstraZeneca-CT NOC.pdf .txt.csv	51554	CTRI/2021/01/030611	8	12	7		87.5
Sr. No. 75 CT-34-21-Novartis.pdf .txt.csv	51695	CTRI/2021/10/037098	5	8	5		100
Topiroxostat.pdf .txt.csv	51917	CTRI/2021/02/031284	9	16	9		100
99 CT-106-20 J&J.pdf .txt.csv	52309	CTRI/2021/03/032147	2	2	2		100
22 Ct-12-21-Sanofi.pdf .txt.csv	53089	CTRI/2021/08/035384	6	7	5		83.3333
1Astraeneca.pdf .txt.csv	53176	CTRI/2021/03/032175	1	1	1		100
23 Ct-104-20-AstraZeneca.pdf .txt.csv	54566	CTRI/2021/04/032961	6	7	3		50
34 CT-3-21-AstraZeneca.pdf .txt.csv	55321	CTRI/2021/06/034430	5	6	5		100
38CT33-21-AstraZeneca.pdf .txt.csv	55353	CTRI/2021/05/033819	9	12	8		88.8889
32 Ct-13-21-IQVIA.pdf .txt.csv	55489	CTRI/2021/04/033241	1	1	1		100
18_Premium Serum.pdf .txt.csv	55706	CTRI/2021/06/034359	2	2	2		100
Sr. No. 46 CT-07-21-AstraZeneca.pdf .txt.csv	55716	CTRI/2021/06/034372	10	15	8		80
Sr. No. 49 CT-21-21-CBCC.pdf .txt.csv	56659	CTRI/2021/07/034694	2	2	2		100
10.JSS.pdf .txt.csv	57079	CTRI/2021/06/034334	5	11	1		20
Sr. No. 91 CT-94-21-ICMR.pdf .txt.csv	57104	CTRI/2021/12/038710	2	2	2		100
Sr. No. 135 Ct-121-21-Novartis.pdf .txt.csv	58570	CTRI/2022/02/040428	10	10	10		100
Sr. No. 123 Ct-110-21-Novartis.pdf .txt.csv	58577	CTRI/2021/12/038740	3	3	3		100
2DG-Dr. Reddy.pdf .txt.csv	58968	CTRI/2021/08/035910	10	5	2		20
sr. No. 104 CT-112-21-Syngene.pdf .txt.csv	62671	CTRI/2021/12/038577	3	6	3		100
74.pdf .txt.csv	63950	CTRI/2022/06/043430	4	14	4		100
sr. No. 106 CT-77-21-CBCC.pdf .txt.csv	63962	CTRI/2021/12/038850	2	2	2		100
Sr. No. 131 Ct-103-21-AstraZenevca.pdf .txt.csv	64665	CTRI/2022/02/040116	6	6	6		100
Sr. No. 21 CT-150-21-Pfizer-CTNOC.pdf .txt.csv	64727	CTRI/2022/04/041982	8	8	8		100
Sr. No. 13 CT-39-22-Novartis.pdf .txt.csv	64765	CTRI/2023/03/050253	7	8	7		100
Sr. No. 2 CT-131-21-Parexel.pdf .txt.csv	65897	CTRI/2022/05/042403	2	2	2		100
Sr. No. 22 Ct-155-21-Parexel.pdf .txt.csv	66253	CTRI/2022/02/040586	10	13	8		80
75.pdf .txt.csv	67636	CTRI/2023/05/052618	7	6	1		14.2857
2Dienogest 2mg Tablet -Sun.pdf .txt.csv	67751	CTRI/2022/04/041959	11	16	11		100
76.pdf .txt.csv	68549	CTRI/2023/05/052831	9	5	0		0
Sr. No. 2 CT-54-22-novartis-CTNOC.pdf .txt.csv	70045	CTRI/2023/02/049813	3	7	3		100
Sr. No. 8 CT-87-22-PSI CRO.pdf .txt.csv	70455	CTRI/2023/03/050181	5	6	5		100
Favipiravir Tablet Mylan II.pdf .txt.csv	71511	CTRI/2022/07/043994	4	14	1		25
Sr. No. 11 Ct-154-21-Cipla.pdf .txt.csv	72170	CTRI/2022/08/044640	4	45	4		100
Sr. No. 70 CT-09-22-Cliantha.pdf .txt.csv	72741	CTRI/2022/08/044713	5	5	5		100
Sr. No. 6 CT-81-22-Ms. pfizer.pdf .txt.csv	73474	CTRI/2023/01/049349	4	4	4		100
Sr. No. 17 Ct-78-22-M.s. Star Genomics.pdf .txt.csv	75367	CTRI/2023/04/051609	4	4	4		100
Sr.No. 92 CT-79-22-Ms. IRInnovate-CTNOC.pdf .txt.csv	75973	CTRI/2022/12/048223	6	9	5		83.3333
Sr. No. 41 Ct-143-22-Novartis.pdf .txt.csv	77978	CTRI/2023/05/052406	3	3	3		100
Sr. No. 11 CT-125-22-PSI CRO.pdf .txt.csv	80411	CTRI/2023/05/052163	8	8	8		100
Sr. No. 35 Ct-116-22-CliniRx.pdf .txt.csv	84100	CTRI/2023/05/052172	7	7	7		100
CT-20-2020.pdf .txt.csv	46312	CTRI/2020/09/027674	5	4	3		60
Sr. No. 47 CT-20-20-Novartis.pdf .txt.csv	41681	CTRI/2020/08/027253	8	8	7		87.5
Sr. No. 45 Ct-19-20-PPD.pdf .txt.csv	42740	CTRI/2020/10/028718	8	10	8		100
CT-10-2020.pdf .txt.csv	42858	CTRI/2020/05/025013	1	1	1		100
CT-24-2020.pdf .txt.csv	43004	CTRI/2020/04/024846	8	6	6		75
CT-08-2020.pdf .txt.csv	43176	CTRI/2020/05/025277	3	8	3		100
CT-09-2020.pdf .txt.csv	43206	CTRI/2020/05/025271	3	7	3		100
2-Deoxy-D-Glucose (2-DG).pdf .txt.csv	44369	CTRI/2020/06/025664	4	12	1		25
1	44387	CTRI/2020/08/027109	5	9	2		40
Sr. No. 35 CT-07-20-Pfizer.pdf .txt.csv	44827	CTRI/2020/07/026827	8	8	6		75
Sr. No. 53 CT-66-20- PPD.pdf .txt.csv	45488	CTRI/2020/08/027205	9	12	8		88.8889
Sr. No. 43 CT-23-20-AsraZeneca.pdf .txt.csv	45704	CTRI/2020/08/027208	6	8	6		100
Sr. No. 108 CT-115-21-PPD.pdf .txt.csv	62557	CTRI/2021/12/038474	10	10	10		100
Sr. No. 50 CT-121-20-Novo-Nordisk.pdf .txt.csv	63409	CTRI/2023/02/049474	3	5	3		100
Sr. No. 101 CT-116-21-Novartis.pdf .txt.csv	60575	CTRI/2021/11/037956	3	7	3		100

## Sheet: Percentage of sites_sorted
SORTED: Percentage of CDSCO sites in CTRI		Percentage of CDSCO sites in CTRI	Number of cases	Percentage of cases		This table is input to Table 3 in the main text
0		0	3	2
0		1–10	0	0
0		11–20	4	2.6
14.2857		21–30	3	2
20		31–40	1	0.7
20		41–50	5	3.3
20		51–60	2	1.3
25		61–70	4	2.6
25		71–80	14	9.3
25		81–90	9	6
40		91–99	1	0.7
50		100	105	69.5
50		TOTAL	151	100
50
50
50
60
60
66.6667
66.6667
66.6667
70
71.4286
71.4286
75
75
75
75
77.7778
77.7778
80
80
80
80
80
80
83.3333
83.3333
85.7143
87.5
87.5
87.5
87.5
88.8889
88.8889
91.6667
100
100
100
100
100
100
100
100
100
100
100
100
100
100
100
100
100
100
100
100
100
100
100
100
100
100
100
100
100
100
100
100
100
100
100
100
100
100
100
100
100
100
100
100
100
100
100
100
100
100
100
100
100
100
100
100
100
100
100
100
100
100
100
100
100
100
100
100
100
100
100
100
100
100
100
100
100
100
100
100
100
100
100
100
100
100
100
100
100
100
100
100
100
100
100
100
100
100
100
100
100
100
100
100
100

## Sheet: 151 PIs
Pdf_name	CTRI_Page_number	CTRI_no	Number of PIs in CDSCO letter	Number of PIs in CTRI record	How many of the CDSCO PIs were in CTRI	# of PIs in CTRI record — # of PIs in CDSCO (col E — col D)		SORTED: # of PIs in CTRI record — # of PIs in CDSCO (col E — col D)
Sr. No. 122 CT-101-21-Novartis.pdf .txt.csv	55397	CTRI/2021/12/038680	5	7	4	2		-5
Sr. No. 51 CT-160-21-Sun Pharma.pdf .txt.csv	56789	CTRI/2022/05/042392	8	7	7	-1		-4
Permission 7.pdf .txt.csv	57680	CTRI/2021/10/037406	4	5	4	1		-3
Sr. no. 10 Ct-129-21-Bharat Serum.pdf .txt.csv	65078	CTRI/2022/03/040842	2	18	2	16		-2
Sr. No. 125 CT-130-21-Bioinnovat.pdf .txt.csv	63600	CTRI/2022/04/041596	5	7	4	2		-2
68Sanofi.pdf .txt.csv	45641	CTRI/2020/11/029092	5	9	5	4		-2
79CT-82-20-Sanofi.pdf .txt.csv	46809	CTRI/2020/10/028392	5	8	4	3		-2
Sr. No. 50 Ct-44-20-Pfizer.pdf .txt.csv	48022	CTRI/2020/10/028440	7	8	7	1		-1
Sr. no. 9 CT-145-21-George Institute.pdf .txt.csv	51687	CTRI/2022/03/040802	7	13	7	6		-1
1.BSV.pdf .txt.csv	51849	CTRI/2021/02/031566	2	12	2	10		-1
31 Ct-14-21-parexel.pdf .txt.csv	53300	CTRI/2021/04/032791	10	15	7	5		-1
Sr. No. 66-CT-57-21-Pfizer.pdf .txt.csv	57794	CTRI/2021/10/037186	7	7	7	0		-1
Sr. No. 127 CT-132-21-veeda.pdf .txt.csv	62025	CTRI/2021/12/038651	3	14	3	11		0
Sr. No. 1 CT-119-21-Parexel.pdf .txt.csv	63939	CTRI/2022/02/039887	2	2	2	0		0
69.pdf .txt.csv	64031	CTRI/2022/03/041271	5	50	4	45		0
Sr. No. 93 CT-98-21-Navitas.pdf .txt.csv	64241	CTRI/2022/01/039274	3	3	2	0		0
Sr. No. 48 CT-162-21-Pfizer.pdf .txt.csv	64719	CTRI/2022/04/042263	4	4	4	0		0
Sr. No. 82 CT-33-21-CBCC.pdf .txt.csv	63848	CTRI/2021/12/038848	2	7	2	5		0
Sr. No. 64 CT-29-22-Ms. AstraZeneca.pdf .txt.csv	68635	CTRI/2022/08/044748	7	7	7	0		0
Sr. No. 17 CT-168-21-Glenmark.pdf .txt.csv	66871	CTRI/2022/03/041216	5	63	5	58		0
Sr. no. 104 CT-68-22-Sunpharma.pdf .txt.csv	70432	CTRI/2023/04/051333	6	9	3	3		0
Sr. No. 74 Ct-44-22-Ms. PPD.pdf .txt.csv	72861	CTRI/2022/09/045929	5	5	5	0		0
Sr. No. 7 CT-56-22-Ms. Parexel.pdf .txt.csv	74304	CTRI/2023/02/049538	8	8	8	0		0
Sr.No. 93 CT-83-22-Ms. IRInnovate CTNOC.pdf .txt.csv	76147	CTRI/2022/12/048496	6	10	4	4		0
Sr. No. 103 CT-92-22-Lotus lab.pdf .txt.csv	76976	CTRI/2022/12/048623	10	10	9	0		0
79.pdf .txt.csv	79976	CTRI/2023/03/050804	4	11	1	7		0
Sr. No. 26 Ct-136-22-AstraZeneca.pdf .txt.csv	82128	CTRI/2023/04/051492	5	6	5	1		0
Sr. No. 3 CT-91-22-J&J.pdf .txt.csv	76611	CTRI/2023/02/049676	7	12	7	5		0
Sr. No. 19 CT-126-22-Ms. Novotech.pdf .txt.csv	77167	CTRI/2023/03/050971	10	10	10	0		0
Aurigene.pdf .txt.csv	43518	CTRI/2020/07/026870	3	12	3	9		0
Sr. No. 46 Ct-37-20-Novartis.pdf .txt.csv	44407	CTRI/2020/09/027647	5	5	4	0		0
Dacomitinib.pdf .txt.csv	44617	CTRI/2020/07/026825	5	14	5	9		0
Lorlatinib.pdf .txt.csv	44626	CTRI/2020/07/026826	5	12	5	7		0
Sr. No. 14 Ct-174-21-Sasnofi.pdf .txt.csv	45462	CTRI/2020/11/029237	6	6	6	0		0
Sr. No. 36-Ct-18-20-Novotech.pdf .txt.csv	45482	CTRI/2020/09/028172	9	14	6	5		0
Sr. No. 36 CT-179-21-Sanofi.pdf .txt.csv	45641	CTRI/2020/11/029092	9	9	9	0		0
cadila healthcare26feb.pdf .txt.csv	46020	CTRI/2021/09/036874	1	6	0	5		0
rdna15.pdf .txt.csv	47467	CTRI/2020/11/028814	4	5	4	1		0
15 CT-117-20-Medpace.pdf .txt.csv	51934	CTRI/2021/04/032702	4	1	1	-3		0
33 CT-136-20-Novo-nordisk.pdf .txt.csv	52161	CTRI/2021/06/034501	1	2	1	1		0
sr. No. 72 CT-103-20- J&J.pdf .txt.csv	58058	CTRI/2021/09/036588	9	9	9	0		0
Sr. No. 110 CT-75-21-Pfizer-CTNOC.pdf .txt.csv	62488	CTRI/2022/01/039107	1	2	1	1		0
Sr. No. 95 CT-86-21-medpace.pdf .txt.csv	62517	CTRI/2021/11/038040	7	7	7	0		0
Sr. No. 133 CT-148-21-Star genomics.pdf .txt.csv	64589	CTRI/2022/05/042562	3	19	3	16		0
Sr. No. 77-CT-98-20-Covance.pdf .txt.csv	65453	CTRI/2022/03/041246	7	7	5	0		0
Sr. No. 134 CT-117-21.pdf .txt.csv	65794	CTRI/2022/03/040959	12	13	11	1		0
Sr. No. 98 CT-70-22-Pharm-Olam.pdf .txt.csv	75197	CTRI/2023/01/048838	4	10	4	6		0
3Atropine Sulfate Ophthalmic Solution-SUn Pharma.pdf .txt.csv	79182	CTRI/2023/01/049169	10	15	6	5		0
Sr. No. 9 CT-133-22-AstraZeneca.pdf .txt.csv	82095	CTRI/2023/04/051363	7	7	7	0		0
98Pfizer.pdf .txt.csv	41040	CTRI/2020/03/023849	3	3	3	0		0
sr. No. 24 Ct-15-20-george Clinical.pdf .txt.csv	42626	CTRI/2020/09/027892	13	13	13	0		0
CT-11-2020.pdf .txt.csv	44433	CTRI/2020/09/027594	1	1	1	0		0
Sr. No. 31 CT-21-20-JSS Medical.pdf .txt.csv	44557	CTRI/2020/07/026721	4	6	4	2		0
CT-12-2020.pdf .txt.csv	44660	CTRI/2020/06/026086	9	7	6	-2		0
CT-13-2020.pdf .txt.csv	44948	CTRI/2020/07/026930	6	6	6	0		0
59IQVIA.pdf .txt.csv	46964	CTRI/2020/10/028183	7	5	5	-2		0
CT-26-2020.pdf .txt.csv	51189	CTRI/2021/02/031160	1	2	1	1		0
4.BBIL Intranasal .pdf .txt.csv	51327	CTRI/2021/02/031295	4	4	3	0		0
4Ct-118-20-Bayer.pdf .txt.csv	51824	CTRI/2021/03/032172	11	24	11	13		0
18 Ct-109-20-Bayer.pdf .txt.csv	53671	CTRI/2021/03/032071	5	7	3	2		0
Sr. no. 53 CT-59-21-Novartis.pdf .txt.csv	54954	CTRI/2021/11/038171	5	5	3	0		0
12_ BBIL 2-18.pdf .txt.csv	56105	CTRI/2021/05/033752	4	6	1	2		0
Sr. No. 73 CT-43-21-Medpace.pdf .txt.csv	60307	CTRI/2021/10/037121	9	9	9	0		0
Sr. No. 124 CT-89-21-PSI CRO.pdf .txt.csv	60794	CTRI/2021/12/038483	3	3	3	0		0
Sr. No. 6 Ct-102-21-Qascent Research.pdf .txt.csv	62893	CTRI/2022/03/040775	2	2	2	0		0
Sr. No. 41 CT-152-21-Novo-Nordisk.pdf .txt.csv	62932	CTRI/2022/04/042104	7	9	7	2		0
Sr. No. 109 CT-73-21-Astrazeneca.pdf .txt.csv	63231	CTRI/2022/04/041578	10	10	10	0		0
Sr. No. 117 CT-123-21-Astrazeenca.pdf .txt.csv	63297	CTRI/2022/01/039210	10	14	9	4		0
Sr. No. 67 Ct-176-21-Ms. Novartis.pdf .txt.csv	63940	CTRI/2022/09/045669	5	8	0	3		0
Sr. o. 53 CT-16-22-Novo-Nordisk.pdf .txt.csv	64489	CTRI/2022/05/042825	2	4	2	2		0
Sr. No. 34 CT-135-21-Pfizer.pdf .txt.csv	65754	CTRI/2022/04/041752	5	5	5	0		0
Sr. No. 43 Ct-13-22-IQVIA.pdf .txt.csv	66668	CTRI/2022/04/042014	8	7	6	-1		0
Sr. No. 33 CT-163-21-PPD.pdf .txt.csv	66960	CTRI/2022/04/042131	4	4	4	0		1
Sr. No. 69 CT-40-22-Novartis.pdf .txt.csv	67297	CTRI/2022/07/044378	5	10	4	5		1
Sr. No. 4 CT-131-22-Ms. Pfizer.pdf .txt.csv	77315	CTRI/2023/02/049471	3	3	3	0		1
Sr. No. 52 Ct-156-21-Ecron Acunova.pdf .txt.csv	77990	CTRI/2022/12/047937	2	4	1	2		1
Sr. No. 31 Ct-182-22-PPD.pdf .txt.csv	84325	CTRI/2023/05/053033	9	9	9	0		1
66Novartis.pdf .txt.csv	44988	CTRI/2020/09/027575	3	3	3	0		1
76Eli Lilly.pdf .txt.csv	46330	CTRI/2020/11/029312	9	15	9	6		1
74Novartis.pdf .txt.csv	46451	CTRI/2020/09/027680	3	3	3	0		1
60Novo Nordisk.pdf .txt.csv	46476	CTRI/2020/09/027971	7	8	7	1		1
56-QED.pdf .txt.csv	47126	CTRI/2020/09/027897	8	13	6	5		1
Dienogest.pdf .txt.csv	47266	CTRI/2020/10/028556	5	6	1	1		1
81CT-76-20-Medpace.pdf .txt.csv	48068	CTRI/2020/12/029838	1	5	1	4		1
35 CT-133-20-Spectra.pdf .txt.csv	48547	CTRI/2021/05/033546	7	5	5	-2		1
CT-21-2020.pdf .txt.csv	48578	CTRI/2020/11/028779	2	2	2	0		1
11AstraZeneca.pdf .txt.csv	48758	CTRI/2021/03/031930	6	7	6	1		1
85 Ct-90-20-IQVIA-CTNOC.pdf .txt.csv	48797	CTRI/2020/10/028602	7	7	7	0		1
80CT-79-20-Johnson & Johnson.pdf .txt.csv	48922	CTRI/2020/11/029081	4	6	2	2		2
89 CT-83-20-Medpace-CT NOC.pdf .txt.csv	49049	CTRI/2020/12/030162	9	11	7	2		2
88 CT-92-20-Eli Lilly-CTNOC.pdf .txt.csv	49051	CTRI/2020/12/029696	8	12	8	4		2
78AstraZeneca.pdf .txt.csv	49220	CTRI/2020/12/029451	3	2	1	-1		2
100 CT-107-20-PPD.pdf .txt.csv	49646	CTRI/2021/01/030594	4	4	4	0		2
Sr. No. 74 CT-41-21-Novartis.pdf .txt.csv	49651	CTRI/2022/03/041310	3	3	3	0		2
24 CT-138-20-Parexel.pdf .txt.csv	51400	CTRI/2021/03/032040	5	5	5	0		2
3CT-04-21-ICMR.pdf .txt.csv	51528	CTRI/2021/12/038622	2	2	2	0		2
87 CT-84-20-AstraZeneca-CT NOC.pdf .txt.csv	51554	CTRI/2021/01/030611	8	12	7	4		2
Sr. No. 75 CT-34-21-Novartis.pdf .txt.csv	51695	CTRI/2021/10/037098	5	8	3	3		2
Topiroxostat.pdf .txt.csv	51917	CTRI/2021/02/031284	9	16	8	7		2
99 CT-106-20 J&J.pdf .txt.csv	52309	CTRI/2021/03/032147	2	2	2	0		2
22 Ct-12-21-Sanofi.pdf .txt.csv	53089	CTRI/2021/08/035384	6	7	5	1		2
1Astraeneca.pdf .txt.csv	53176	CTRI/2021/03/032175	1	1	1	0		3
23 Ct-104-20-AstraZeneca.pdf .txt.csv	54566	CTRI/2021/04/032961	6	7	3	1		3
34 CT-3-21-AstraZeneca.pdf .txt.csv	55321	CTRI/2021/06/034430	5	6	5	1		3
38CT33-21-AstraZeneca.pdf .txt.csv	55353	CTRI/2021/05/033819	9	12	5	3		3
32 Ct-13-21-IQVIA.pdf .txt.csv	55489	CTRI/2021/04/033241	1	1	1	0		3
18_Premium Serum.pdf .txt.csv	55706	CTRI/2021/06/034359	2	2	2	0		3
Sr. No. 46 CT-07-21-AstraZeneca.pdf .txt.csv	55716	CTRI/2021/06/034372	10	15	7	5		3
Sr. No. 49 CT-21-21-CBCC.pdf .txt.csv	56659	CTRI/2021/07/034694	2	2	2	0		3
10.JSS.pdf .txt.csv	57079	CTRI/2021/06/034334	5	11	1	6		3
Sr. No. 91 CT-94-21-ICMR.pdf .txt.csv	57104	CTRI/2021/12/038710	2	2	2	0		4
Sr. No. 135 Ct-121-21-Novartis.pdf .txt.csv	58570	CTRI/2022/02/040428	10	10	9	0		4
Sr. No. 123 Ct-110-21-Novartis.pdf .txt.csv	58577	CTRI/2021/12/038740	3	3	1	0		4
2DG-Dr. Reddy.pdf .txt.csv	58968	CTRI/2021/08/035910	10	5	2	-5		4
sr. No. 104 CT-112-21-Syngene.pdf .txt.csv	62671	CTRI/2021/12/038577	3	6	3	3		4
74.pdf .txt.csv	63950	CTRI/2022/06/043430	4	14	3	10		4
sr. No. 106 CT-77-21-CBCC.pdf .txt.csv	63962	CTRI/2021/12/038850	2	2	2	0		4
Sr. No. 131 Ct-103-21-AstraZenevca.pdf .txt.csv	64665	CTRI/2022/02/040116	6	6	6	0		4
Sr. No. 21 CT-150-21-Pfizer-CTNOC.pdf .txt.csv	64727	CTRI/2022/04/041982	8	8	8	0		4
Sr. No. 13 CT-39-22-Novartis.pdf .txt.csv	64765	CTRI/2023/03/050253	7	8	7	1		4
Sr. No. 2 CT-131-21-Parexel.pdf .txt.csv	65897	CTRI/2022/05/042403	2	2	1	0		5
Sr. No. 22 Ct-155-21-Parexel.pdf .txt.csv	66253	CTRI/2022/02/040586	10	13	8	3		5
75.pdf .txt.csv	67636	CTRI/2023/05/052618	7	6	1	-1		5
2Dienogest 2mg Tablet -Sun.pdf .txt.csv	67751	CTRI/2022/04/041959	11	16	11	5		5
76.pdf .txt.csv	68549	CTRI/2023/05/052831	9	5	0	-4		5
Sr. No. 2 CT-54-22-novartis-CTNOC.pdf .txt.csv	70045	CTRI/2023/02/049813	3	7	3	4		5
Sr. No. 8 CT-87-22-PSI CRO.pdf .txt.csv	70455	CTRI/2023/03/050181	5	6	5	1		5
Favipiravir Tablet Mylan II.pdf .txt.csv	71511	CTRI/2022/07/043994	4	14	1	10		5
Sr. No. 11 Ct-154-21-Cipla.pdf .txt.csv	72170	CTRI/2022/08/044640	4	45	4	41		5
Sr. No. 70 CT-09-22-Cliantha.pdf .txt.csv	72741	CTRI/2022/08/044713	5	5	5	0		5
Sr. No. 6 CT-81-22-Ms. pfizer.pdf .txt.csv	73474	CTRI/2023/01/049349	4	4	4	0		5
Sr. No. 17 Ct-78-22-M.s. Star Genomics.pdf .txt.csv	75367	CTRI/2023/04/051609	4	4	4	0		6
Sr.No. 92 CT-79-22-Ms. IRInnovate-CTNOC.pdf .txt.csv	75973	CTRI/2022/12/048223	6	9	5	3		6
Sr. No. 41 Ct-143-22-Novartis.pdf .txt.csv	77978	CTRI/2023/05/052406	3	3	3	0		6
Sr. No. 11 CT-125-22-PSI CRO.pdf .txt.csv	80411	CTRI/2023/05/052163	8	8	8	0		6
Sr. No. 35 Ct-116-22-CliniRx.pdf .txt.csv	84100	CTRI/2023/05/052172	7	7	7	0		7
CT-20-2020.pdf .txt.csv	46312	CTRI/2020/09/027674	5	4	3	-1		7
Sr. No. 47 CT-20-20-Novartis.pdf .txt.csv	41681	CTRI/2020/08/027253	8	8	7	0		7
Sr. No. 45 Ct-19-20-PPD.pdf .txt.csv	42740	CTRI/2020/10/028718	8	10	8	2		8
CT-10-2020.pdf .txt.csv	42858	CTRI/2020/05/025013	1	1	1	0		9
CT-24-2020.pdf .txt.csv	43004	CTRI/2020/04/024846	8	6	6	-2		9
CT-08-2020.pdf .txt.csv	43176	CTRI/2020/05/025277	3	8	2	5		10
CT-09-2020.pdf .txt.csv	43206	CTRI/2020/05/025271	3	7	3	4		10
2-Deoxy-D-Glucose (2-DG).pdf .txt.csv	44369	CTRI/2020/06/025664	4	12	1	8		10
1	44387	CTRI/2020/08/027109	5	9	2	4		11
Sr. No. 35 CT-07-20-Pfizer.pdf .txt.csv	44827	CTRI/2020/07/026827	8	8	6	0		13
Sr. No. 53 CT-66-20- PPD.pdf .txt.csv	45488	CTRI/2020/08/027205	9	12	8	3		16
Sr. No. 43 CT-23-20-AsraZeneca.pdf .txt.csv	45704	CTRI/2020/08/027208	6	8	6	2		16
Sr. No. 108 CT-115-21-PPD.pdf .txt.csv	62557	CTRI/2021/12/038474	10	10	8	0		41
Sr. No. 50 CT-121-20-Novo-Nordisk.pdf .txt.csv	63409	CTRI/2023/02/049474	3	5	3	2		45
Sr. No. 101 CT-116-21-Novartis.pdf .txt.csv	60575	CTRI/2021/11/037956	3	7	3	4		58

## Sheet: % of CDSCO PIs in CTRI
Pdf_name	CTRI_Page_number	CTRI_no	Number of PIs in CDSCO letter	Number of PIs in CTRI record	How many of the CDSCO PIs were in CTRI		Percentage of CDSCO PIs in CTRI (Col F/Col D)*100
Sr. No. 122 CT-101-21-Novartis.pdf .txt.csv	55397	CTRI/2021/12/038680	5	7	4		80
Sr. No. 51 CT-160-21-Sun Pharma.pdf .txt.csv	56789	CTRI/2022/05/042392	8	7	7		87.5
Permission 7.pdf .txt.csv	57680	CTRI/2021/10/037406	4	5	4		100
Sr. no. 10 Ct-129-21-Bharat Serum.pdf .txt.csv	65078	CTRI/2022/03/040842	2	18	2		100
Sr. No. 125 CT-130-21-Bioinnovat.pdf .txt.csv	63600	CTRI/2022/04/041596	5	7	4		80
68Sanofi.pdf .txt.csv	45641	CTRI/2020/11/029092	5	9	5		100
79CT-82-20-Sanofi.pdf .txt.csv	46809	CTRI/2020/10/028392	5	8	4		80
Sr. No. 50 Ct-44-20-Pfizer.pdf .txt.csv	48022	CTRI/2020/10/028440	7	8	7		100
Sr. no. 9 CT-145-21-George Institute.pdf .txt.csv	51687	CTRI/2022/03/040802	7	13	7		100
1.BSV.pdf .txt.csv	51849	CTRI/2021/02/031566	2	12	2		100
31 Ct-14-21-parexel.pdf .txt.csv	53300	CTRI/2021/04/032791	10	15	7		70
Sr. No. 66-CT-57-21-Pfizer.pdf .txt.csv	57794	CTRI/2021/10/037186	7	7	7		100
Sr. No. 127 CT-132-21-veeda.pdf .txt.csv	62025	CTRI/2021/12/038651	3	14	3		100
Sr. No. 1 CT-119-21-Parexel.pdf .txt.csv	63939	CTRI/2022/02/039887	2	2	2		100
69.pdf .txt.csv	64031	CTRI/2022/03/041271	5	50	4		80
Sr. No. 93 CT-98-21-Navitas.pdf .txt.csv	64241	CTRI/2022/01/039274	3	3	2		66.6667
Sr. No. 48 CT-162-21-Pfizer.pdf .txt.csv	64719	CTRI/2022/04/042263	4	4	4		100
Sr. No. 82 CT-33-21-CBCC.pdf .txt.csv	63848	CTRI/2021/12/038848	2	7	2		100
Sr. No. 64 CT-29-22-Ms. AstraZeneca.pdf .txt.csv	68635	CTRI/2022/08/044748	7	7	7		100
Sr. No. 17 CT-168-21-Glenmark.pdf .txt.csv	66871	CTRI/2022/03/041216	5	63	5		100
Sr. no. 104 CT-68-22-Sunpharma.pdf .txt.csv	70432	CTRI/2023/04/051333	6	9	3		50
Sr. No. 74 Ct-44-22-Ms. PPD.pdf .txt.csv	72861	CTRI/2022/09/045929	5	5	5		100
Sr. No. 7 CT-56-22-Ms. Parexel.pdf .txt.csv	74304	CTRI/2023/02/049538	8	8	8		100
Sr.No. 93 CT-83-22-Ms. IRInnovate CTNOC.pdf .txt.csv	76147	CTRI/2022/12/048496	6	10	4		66.6667
Sr. No. 103 CT-92-22-Lotus lab.pdf .txt.csv	76976	CTRI/2022/12/048623	10	10	9		90
79.pdf .txt.csv	79976	CTRI/2023/03/050804	4	11	1		25
Sr. No. 26 Ct-136-22-AstraZeneca.pdf .txt.csv	82128	CTRI/2023/04/051492	5	6	5		100
Sr. No. 3 CT-91-22-J&J.pdf .txt.csv	76611	CTRI/2023/02/049676	7	12	7		100
Sr. No. 19 CT-126-22-Ms. Novotech.pdf .txt.csv	77167	CTRI/2023/03/050971	10	10	10		100
Aurigene.pdf .txt.csv	43518	CTRI/2020/07/026870	3	12	3		100
Sr. No. 46 Ct-37-20-Novartis.pdf .txt.csv	44407	CTRI/2020/09/027647	5	5	4		80
Dacomitinib.pdf .txt.csv	44617	CTRI/2020/07/026825	5	14	5		100
Lorlatinib.pdf .txt.csv	44626	CTRI/2020/07/026826	5	12	5		100
Sr. No. 14 Ct-174-21-Sasnofi.pdf .txt.csv	45462	CTRI/2020/11/029237	6	6	6		100
Sr. No. 36-Ct-18-20-Novotech.pdf .txt.csv	45482	CTRI/2020/09/028172	9	14	6		66.6667
Sr. No. 36 CT-179-21-Sanofi.pdf .txt.csv	45641	CTRI/2020/11/029092	9	9	9		100
cadila healthcare26feb.pdf .txt.csv	46020	CTRI/2021/09/036874	1	6	0		0
rdna15.pdf .txt.csv	47467	CTRI/2020/11/028814	4	5	4		100
15 CT-117-20-Medpace.pdf .txt.csv	51934	CTRI/2021/04/032702	4	1	1		25
33 CT-136-20-Novo-nordisk.pdf .txt.csv	52161	CTRI/2021/06/034501	1	2	1		100
sr. No. 72 CT-103-20- J&J.pdf .txt.csv	58058	CTRI/2021/09/036588	9	9	9		100
Sr. No. 110 CT-75-21-Pfizer-CTNOC.pdf .txt.csv	62488	CTRI/2022/01/039107	1	2	1		100
Sr. No. 95 CT-86-21-medpace.pdf .txt.csv	62517	CTRI/2021/11/038040	7	7	7		100
Sr. No. 133 CT-148-21-Star genomics.pdf .txt.csv	64589	CTRI/2022/05/042562	3	19	3		100
Sr. No. 77-CT-98-20-Covance.pdf .txt.csv	65453	CTRI/2022/03/041246	7	7	5		71.4286
Sr. No. 134 CT-117-21.pdf .txt.csv	65794	CTRI/2022/03/040959	12	13	11		91.6667
Sr. No. 98 CT-70-22-Pharm-Olam.pdf .txt.csv	75197	CTRI/2023/01/048838	4	10	4		100
3Atropine Sulfate Ophthalmic Solution-SUn Pharma.pdf .txt.csv	79182	CTRI/2023/01/049169	10	15	6		60
Sr. No. 9 CT-133-22-AstraZeneca.pdf .txt.csv	82095	CTRI/2023/04/051363	7	7	7		100
98Pfizer.pdf .txt.csv	41040	CTRI/2020/03/023849	3	3	3		100
sr. No. 24 Ct-15-20-george Clinical.pdf .txt.csv	42626	CTRI/2020/09/027892	13	13	13		100
CT-11-2020.pdf .txt.csv	44433	CTRI/2020/09/027594	1	1	1		100
Sr. No. 31 CT-21-20-JSS Medical.pdf .txt.csv	44557	CTRI/2020/07/026721	4	6	4		100
CT-12-2020.pdf .txt.csv	44660	CTRI/2020/06/026086	9	7	6		66.6667
CT-13-2020.pdf .txt.csv	44948	CTRI/2020/07/026930	6	6	6		100
59IQVIA.pdf .txt.csv	46964	CTRI/2020/10/028183	7	5	5		71.4286
CT-26-2020.pdf .txt.csv	51189	CTRI/2021/02/031160	1	2	1		100
4.BBIL Intranasal .pdf .txt.csv	51327	CTRI/2021/02/031295	4	4	3		75
4Ct-118-20-Bayer.pdf .txt.csv	51824	CTRI/2021/03/032172	11	24	11		100
18 Ct-109-20-Bayer.pdf .txt.csv	53671	CTRI/2021/03/032071	5	7	3		60
Sr. no. 53 CT-59-21-Novartis.pdf .txt.csv	54954	CTRI/2021/11/038171	5	5	3		60
12_ BBIL 2-18.pdf .txt.csv	56105	CTRI/2021/05/033752	4	6	1		25
Sr. No. 73 CT-43-21-Medpace.pdf .txt.csv	60307	CTRI/2021/10/037121	9	9	9		100
Sr. No. 124 CT-89-21-PSI CRO.pdf .txt.csv	60794	CTRI/2021/12/038483	3	3	3		100
Sr. No. 6 Ct-102-21-Qascent Research.pdf .txt.csv	62893	CTRI/2022/03/040775	2	2	2		100
Sr. No. 41 CT-152-21-Novo-Nordisk.pdf .txt.csv	62932	CTRI/2022/04/042104	7	9	7		100
Sr. No. 109 CT-73-21-Astrazeneca.pdf .txt.csv	63231	CTRI/2022/04/041578	10	10	10		100
Sr. No. 117 CT-123-21-Astrazeenca.pdf .txt.csv	63297	CTRI/2022/01/039210	10	14	9		90
Sr. No. 67 Ct-176-21-Ms. Novartis.pdf .txt.csv	63940	CTRI/2022/09/045669	5	8	0		0
Sr. o. 53 CT-16-22-Novo-Nordisk.pdf .txt.csv	64489	CTRI/2022/05/042825	2	4	2		100
Sr. No. 34 CT-135-21-Pfizer.pdf .txt.csv	65754	CTRI/2022/04/041752	5	5	5		100
Sr. No. 43 Ct-13-22-IQVIA.pdf .txt.csv	66668	CTRI/2022/04/042014	8	7	6		75
Sr. No. 33 CT-163-21-PPD.pdf .txt.csv	66960	CTRI/2022/04/042131	4	4	4		100
Sr. No. 69 CT-40-22-Novartis.pdf .txt.csv	67297	CTRI/2022/07/044378	5	10	4		80
Sr. No. 4 CT-131-22-Ms. Pfizer.pdf .txt.csv	77315	CTRI/2023/02/049471	3	3	3		100
Sr. No. 52 Ct-156-21-Ecron Acunova.pdf .txt.csv	77990	CTRI/2022/12/047937	2	4	1		50
Sr. No. 31 Ct-182-22-PPD.pdf .txt.csv	84325	CTRI/2023/05/053033	9	9	9		100
66Novartis.pdf .txt.csv	44988	CTRI/2020/09/027575	3	3	3		100
76Eli Lilly.pdf .txt.csv	46330	CTRI/2020/11/029312	9	15	9		100
74Novartis.pdf .txt.csv	46451	CTRI/2020/09/027680	3	3	3		100
60Novo Nordisk.pdf .txt.csv	46476	CTRI/2020/09/027971	7	8	7		100
56-QED.pdf .txt.csv	47126	CTRI/2020/09/027897	8	13	6		75
Dienogest.pdf .txt.csv	47266	CTRI/2020/10/028556	5	6	1		20
81CT-76-20-Medpace.pdf .txt.csv	48068	CTRI/2020/12/029838	1	5	1		100
35 CT-133-20-Spectra.pdf .txt.csv	48547	CTRI/2021/05/033546	7	5	5		71.4286
CT-21-2020.pdf .txt.csv	48578	CTRI/2020/11/028779	2	2	2		100
11AstraZeneca.pdf .txt.csv	48758	CTRI/2021/03/031930	6	7	6		100
85 Ct-90-20-IQVIA-CTNOC.pdf .txt.csv	48797	CTRI/2020/10/028602	7	7	7		100
80CT-79-20-Johnson & Johnson.pdf .txt.csv	48922	CTRI/2020/11/029081	4	6	2		50
89 CT-83-20-Medpace-CT NOC.pdf .txt.csv	49049	CTRI/2020/12/030162	9	11	7		77.7778
88 CT-92-20-Eli Lilly-CTNOC.pdf .txt.csv	49051	CTRI/2020/12/029696	8	12	8		100
78AstraZeneca.pdf .txt.csv	49220	CTRI/2020/12/029451	3	2	1		33.3333
100 CT-107-20-PPD.pdf .txt.csv	49646	CTRI/2021/01/030594	4	4	4		100
Sr. No. 74 CT-41-21-Novartis.pdf .txt.csv	49651	CTRI/2022/03/041310	3	3	3		100
24 CT-138-20-Parexel.pdf .txt.csv	51400	CTRI/2021/03/032040	5	5	5		100
3CT-04-21-ICMR.pdf .txt.csv	51528	CTRI/2021/12/038622	2	2	2		100
87 CT-84-20-AstraZeneca-CT NOC.pdf .txt.csv	51554	CTRI/2021/01/030611	8	12	7		87.5
Sr. No. 75 CT-34-21-Novartis.pdf .txt.csv	51695	CTRI/2021/10/037098	5	8	3		60
Topiroxostat.pdf .txt.csv	51917	CTRI/2021/02/031284	9	16	8		88.8889
99 CT-106-20 J&J.pdf .txt.csv	52309	CTRI/2021/03/032147	2	2	2		100
22 Ct-12-21-Sanofi.pdf .txt.csv	53089	CTRI/2021/08/035384	6	7	5		83.3333
1Astraeneca.pdf .txt.csv	53176	CTRI/2021/03/032175	1	1	1		100
23 Ct-104-20-AstraZeneca.pdf .txt.csv	54566	CTRI/2021/04/032961	6	7	3		50
34 CT-3-21-AstraZeneca.pdf .txt.csv	55321	CTRI/2021/06/034430	5	6	5		100
38CT33-21-AstraZeneca.pdf .txt.csv	55353	CTRI/2021/05/033819	9	12	5		55.5556
32 Ct-13-21-IQVIA.pdf .txt.csv	55489	CTRI/2021/04/033241	1	1	1		100
18_Premium Serum.pdf .txt.csv	55706	CTRI/2021/06/034359	2	2	2		100
Sr. No. 46 CT-07-21-AstraZeneca.pdf .txt.csv	55716	CTRI/2021/06/034372	10	15	7		70
Sr. No. 49 CT-21-21-CBCC.pdf .txt.csv	56659	CTRI/2021/07/034694	2	2	2		100
10.JSS.pdf .txt.csv	57079	CTRI/2021/06/034334	5	11	1		20
Sr. No. 91 CT-94-21-ICMR.pdf .txt.csv	57104	CTRI/2021/12/038710	2	2	2		100
Sr. No. 135 Ct-121-21-Novartis.pdf .txt.csv	58570	CTRI/2022/02/040428	10	10	9		90
Sr. No. 123 Ct-110-21-Novartis.pdf .txt.csv	58577	CTRI/2021/12/038740	3	3	1		33.3333
2DG-Dr. Reddy.pdf .txt.csv	58968	CTRI/2021/08/035910	10	5	2		20
sr. No. 104 CT-112-21-Syngene.pdf .txt.csv	62671	CTRI/2021/12/038577	3	6	3		100
74.pdf .txt.csv	63950	CTRI/2022/06/043430	4	14	3		75
sr. No. 106 CT-77-21-CBCC.pdf .txt.csv	63962	CTRI/2021/12/038850	2	2	2		100
Sr. No. 131 Ct-103-21-AstraZenevca.pdf .txt.csv	64665	CTRI/2022/02/040116	6	6	6		100
Sr. No. 21 CT-150-21-Pfizer-CTNOC.pdf .txt.csv	64727	CTRI/2022/04/041982	8	8	8		100
Sr. No. 13 CT-39-22-Novartis.pdf .txt.csv	64765	CTRI/2023/03/050253	7	8	7		100
Sr. No. 2 CT-131-21-Parexel.pdf .txt.csv	65897	CTRI/2022/05/042403	2	2	1		50
Sr. No. 22 Ct-155-21-Parexel.pdf .txt.csv	66253	CTRI/2022/02/040586	10	13	8		80
75.pdf .txt.csv	67636	CTRI/2023/05/052618	7	6	1		14.2857
2Dienogest 2mg Tablet -Sun.pdf .txt.csv	67751	CTRI/2022/04/041959	11	16	11		100
76.pdf .txt.csv	68549	CTRI/2023/05/052831	9	5	0		0
Sr. No. 2 CT-54-22-novartis-CTNOC.pdf .txt.csv	70045	CTRI/2023/02/049813	3	7	3		100
Sr. No. 8 CT-87-22-PSI CRO.pdf .txt.csv	70455	CTRI/2023/03/050181	5	6	5		100
Favipiravir Tablet Mylan II.pdf .txt.csv	71511	CTRI/2022/07/043994	4	14	1		25
Sr. No. 11 Ct-154-21-Cipla.pdf .txt.csv	72170	CTRI/2022/08/044640	4	45	4		100
Sr. No. 70 CT-09-22-Cliantha.pdf .txt.csv	72741	CTRI/2022/08/044713	5	5	5		100
Sr. No. 6 CT-81-22-Ms. pfizer.pdf .txt.csv	73474	CTRI/2023/01/049349	4	4	4		100
Sr. No. 17 Ct-78-22-M.s. Star Genomics.pdf .txt.csv	75367	CTRI/2023/04/051609	4	4	4		100
Sr.No. 92 CT-79-22-Ms. IRInnovate-CTNOC.pdf .txt.csv	75973	CTRI/2022/12/048223	6	9	5		83.3333
Sr. No. 41 Ct-143-22-Novartis.pdf .txt.csv	77978	CTRI/2023/05/052406	3	3	3		100
Sr. No. 11 CT-125-22-PSI CRO.pdf .txt.csv	80411	CTRI/2023/05/052163	8	8	8		100
Sr. No. 35 Ct-116-22-CliniRx.pdf .txt.csv	84100	CTRI/2023/05/052172	7	7	7		100
CT-20-2020.pdf .txt.csv	46312	CTRI/2020/09/027674	5	4	3		60
Sr. No. 47 CT-20-20-Novartis.pdf .txt.csv	41681	CTRI/2020/08/027253	8	8	7		87.5
Sr. No. 45 Ct-19-20-PPD.pdf .txt.csv	42740	CTRI/2020/10/028718	8	10	8		100
CT-10-2020.pdf .txt.csv	42858	CTRI/2020/05/025013	1	1	1		100
CT-24-2020.pdf .txt.csv	43004	CTRI/2020/04/024846	8	6	6		75
CT-08-2020.pdf .txt.csv	43176	CTRI/2020/05/025277	3	8	2		66.6667
CT-09-2020.pdf .txt.csv	43206	CTRI/2020/05/025271	3	7	3		100
2-Deoxy-D-Glucose (2-DG).pdf .txt.csv	44369	CTRI/2020/06/025664	4	12	1		25
1	44387	CTRI/2020/08/027109	5	9	2		40
Sr. No. 35 CT-07-20-Pfizer.pdf .txt.csv	44827	CTRI/2020/07/026827	8	8	6		75
Sr. No. 53 CT-66-20- PPD.pdf .txt.csv	45488	CTRI/2020/08/027205	9	12	8		88.8889
Sr. No. 43 CT-23-20-AsraZeneca.pdf .txt.csv	45704	CTRI/2020/08/027208	6	8	6		100
Sr. No. 108 CT-115-21-PPD.pdf .txt.csv	62557	CTRI/2021/12/038474	10	10	8		80
Sr. No. 50 CT-121-20-Novo-Nordisk.pdf .txt.csv	63409	CTRI/2023/02/049474	3	5	3		100
Sr. No. 101 CT-116-21-Novartis.pdf .txt.csv	60575	CTRI/2021/11/037956	3	7	3		100

## Sheet: Percentage of PIs_sorted
SORTED: Percentage of CDSCO PIs in CTRI		Percentage of CDSCO PIs in CTRI	Number of cases	Percentage of cases		This table is input to Table 3 in the main text
0		0	3	2
0		1–10	0	0
0		11–20	4	2.6
14.2857		21–30	5	3.3
20		31–40	3	2
20		41–50	5	3.3
20		51–60	6	4
25		61–70	7	4.6
25		71–80	18	11.9
25		81–90	10	6.6
25		91–99	1	0.7
25		100	89	58.9
33.3333		TOTAL	151	100
33.3333
40
50
50
50
50
50
55.5556
60
60
60
60
60
66.6667
66.6667
66.6667
66.6667
66.6667
70
70
71.4286
71.4286
71.4286
75
75
75
75
75
75
77.7778
80
80
80
80
80
80
80
80
83.3333
83.3333
87.5
87.5
87.5
88.8889
88.8889
90
90
90
91.6667
100
100
100
100
100
100
100
100
100
100
100
100
100
100
100
100
100
100
100
100
100
100
100
100
100
100
100
100
100
100
100
100
100
100
100
100
100
100
100
100
100
100
100
100
100
100
100
100
100
100
100
100
100
100
100
100
100
100
100
100
100
100
100
100
100
100
100
100
100
100
100
100
100
100
100
100
100
100
100
100
100
100
100
100
100
100
100
100
100
